# Supplementary material for: Duplication and Retention Biases of Essential and Non-Essential Genes Revealed by Systematic Knockdown Analyses
Source: PLoS Genet. 2013 May 9;9(5):e1003330. doi: 10.1371/journal.pgen.1003330 (PMC3649981; doi:10.1371/journal.pgen.1003330)
Supplement: Table S2 — 2690 C. elegans duplicate pairs as described in Materials and Methods. (XLS) [file pgen.1003330.s008.xls]

## Sheet: C. elegans duplicate pairs
2690 C. elegans duplicate pairs as described in Materials and Methods.
Column D specifies the 932 duplicate pairs for which a unique (one primary and zero secondary targets as defined in WormBase) sequenced confirmed RNAi reagent
was available for both members of the pair.
Column F marks the 790 duplicate pairs without a close third paralog, based on a duplicate isolation value of 0.83, and for which there is an available sequenced RNAi
clone (shown in column D).
Column G shows pairs for which a single RNAi reagent targets both gene 1 and gene 2 (pairs with high sequence identity; two primary and zero secondary targets).
Gene 1	Gene 2	Phylogenetic age group	Sequence confirmed RNAi reagent available for both gene 1 and gene 2	Duplicate isolation value	790 duplicate pairs without a close third paralog	Single RNAi reagent targets both gene 1 and gene 2
AC8.10	AC8.3	C. elegans		0.29		*
AC8.11	AC8.4	C. elegans		0.05		*
B0564.6	B0564.9	C. elegans		0.04		*
C01B4.10	Y19D10A.13	C. elegans		0.69		*
C01B4.8	Y19D10A.5	C. elegans		0.55		*
C01B4.9	Y19D10A.12	C. elegans		0.23		*
C01B7.7	F07B7.13	C. elegans		0.52		*
C13B7.1	Y45G12C.5	C. elegans		0.62		*
C13B7.3	Y45G12C.7	C. elegans		0.4		*
C13B7.4	Y45G12C.9	C. elegans		0.21		*
C13B7.5	Y45G12C.10	C. elegans		0.41		*
C17C3.13	C17C3.2	C. elegans		0.46		*
C25G4.10	T04A11.3	C. elegans		0.08		*
C32H11.10	C32H11.9	C. elegans		0.53		*
C32H11.11	C32H11.8	C. elegans		0.86		*
C35D6.1	C35D6.2	C. elegans		0.47		*
C41G6.13	Y75B12B.8	C. elegans		0		*
C55A1.4	C55A1.7	C. elegans		0.76		*
F07B7.2	W09B7.2	C. elegans		0.35		*
F07B7.7	ZC411.1	C. elegans		0.57		*
F15E11.1	F15E11.14	C. elegans		0.39		*
F15E11.13	Y19D10B.7	C. elegans		0.41		*
F35E8.1	F35E8.4	C. elegans		0.59		*
F37C12.15	F37C12.16	C. elegans		0.36		*
F47B3.1	F47B3.6	C. elegans		0.5		*
F52D2.2	Y59E1A.2	C. elegans		0.51		*
F56A4.10	Y19D10A.8	C. elegans		0.82		*
F56A4.2	Y19D10A.9	C. elegans		0.42		*
F56A4.4	Y45G12C.3	C. elegans		0.88		*
F56A4.5	Y45G12C.4	C. elegans		0.64		*
F56A4.7	Y45G12C.12	C. elegans		0.74		*
F56A4.9	Y19D10A.7	C. elegans		0.32		*
F56G4.2	F56G4.3	C. elegans		0.03		*
H12D21.3	ZC412.8	C. elegans		0.18		*
H16D19.1	T07D10.4	C. elegans		0.67		*
R05D3.6	ZC262.5	C. elegans		0.66		*
T04A11.1	T04A11.4	C. elegans		0.73		*
T04A11.2	T04A11.5	C. elegans		0.75		*
W02H5.3	W02H5.4	C. elegans		0.63		*
W06G6.12	Y70C5B.1	C. elegans		0		*
Y119D3B.19	ZC47.7	C. elegans		0.32		*
Y38C1AB.2	Y38C1AB.6	C. elegans		0.51		*
Y43F11A.1	Y43F11A.4	C. elegans		0.18		*
Y59E9AR.2	Y59E9AR.8	C. elegans		0.07		*
Y59E9AR.3	Y59E9AR.5	C. elegans		0.38		*
Y71A12B.2	Y71A12B.3	C. elegans		0.17		*
ZK1025.2	ZK1025.8	C. elegans		0.61		*
Y38C1AB.4	Y38C1AB.8	C. elegans		0.04		*
C02B10.6	F36H12.10	C. elegans		0.63		*
F35C11.3	M05D6.1	C. elegans		0.27		*
F56A4.12	Y19D10A.11	C. elegans		0.73		*
M01G12.1	M01G12.13	C. elegans		0.64		*
T23D5.10	T23D5.12	C. elegans		0.39		*
C24H11.1	C24H11.2	C. elegans		0.32		*
F31E3.5	R03G5.1	C. elegans		0.31		*
K02F6.5	K02F6.8	C. elegans		0.26		*
T28H11.1	ZC477.1	C. elegans		0.74		*
Y45F10B.8	Y45F10B.9	C. elegans		0.26		*
F10E7.11	T07F8.4	C. elegans		0.03		*
C36E6.3	C36E6.5	C. elegans		0.42		*
F40C5.1	T24A6.16	C. elegans		0.57		*
F36H12.8	R13H9.5	C. elegans		0.65		*
C08F11.12	Y45F10C.2	C. elegans		0.26		*
R102.1	Y41E3.6	C. elegans		0.69		*
R12E2.10	T21E3.1	C. elegans		0.09		*
F31A3.2	F31A3.4	C. elegans		0.31		*
F32B6.7	T13F2.12	C. elegans		0.71		*
F59E12.4	F59E12.5	C. elegans		0.22		*
C43E11.5	C50F2.5	C. elegans		0.16		*
C50B6.4	Y2H9A.3	C. elegans		0.64		*
C54C6.1	W01D2.1	C. elegans		0		*
F35C11.2	M05D6.3	C. elegans		0.07		*
C30A5.5	ZK795.4	C. elegans		0.87		*
M04F3.3	W09C3.1	C. elegans		0.31		*
C43D7.6	ZK262.11	C. elegans		0.73		*
B0273.3	Y48G1BM.1	C. elegans		0.84		*
F14A5.1	H22D14.1	C. elegans		0.52		*
C18E3.7	F56A6.1	C. elegans		0.72		*
C45G9.4	C45G9.9	C. elegans		0.04		*
F22E5.16	Y27F2A.2	C. elegans		0.54		*
C47A4.5	Y45F10B.3	C. elegans		0.46		*
B0513.6	Y45F10C.1	C. elegans		0.25		*
F57F4.3	F57F4.4	C. elegans		0.03		*
F22E5.3	ZC239.7	C. elegans		0.38		*
Y116F11B.14	Y71G12B.22	C. elegans		0		*
F19G12.1	T13A10.2	C. elegans		0.09		*
C33F10.12	T05F1.8	C. elegans		0.65		*
T03F1.5	W09C3.6	C. elegans		0.61		*
C35E7.10	C55C3.4	C. elegans		0.5		*
K04C2.6	T24D3.1	C. elegans		0.11		*
B0273.2	F18A11.1	C. elegans		0.53		*
F15E6.1	Y51H4A.12	C. elegans		0.57		*
Y24D9B.1	Y51H4A.13	C. elegans		0.05		*
T23E1.2	Y67D8C.3	C. elegans		0.21		*
F49C5.3	Y48A6B.8	C. elegans		0.33		*
Y73F8A.12	Y73F8A.14	C. elegans		0.64		*
T28H11.7	ZC477.7	C. elegans		0.7		*
C34B2.3	F33D11.7	C. elegans		0.29		*
C38C10.4	F22B7.13	C. elegans		0.01		*
M01B2.7	T26E4.15	C. elegans		0.89		*
C24A8.4	F14H12.4	C. elegans		0.34		*
C06G3.2	C33H5.4	C. elegans		0.3		*
C14A6.2	M162.5	C. elegans		0.79		*
T04A11.10	Y45F10B.4	C. elegans		0.62		*
F53B2.2	Y45F10B.1	C. elegans		0.08		*
W09D6.4	Y47D3A.13	C. elegans		0		*
ZK899.5	ZK899.6	C. elegans		0.24		*
C37A5.2	C37A5.4	C. elegans		0.18		*
D1022.3	K02A2.1	C. elegans		0.53		*
Y17G9A.6	Y17G9A.7	C. elegans		0.57		*
F08E10.7	T19C9.5	C. elegans		0.59		*
T28F3.9	Y51H4A.25	C. elegans		0.46		*
F42A6.1	Y55H10A.2	C. elegans		0.06		*
C17B7.10	T28A11.20	C. elegans		0.6		*
C56C10.6	F54H5.2	C. elegans		0.37		*
C52E2.3	ZK250.2	C. elegans		0.3		*
C17B7.12	F35F10.5	C. elegans		0.37		*
D2062.8	F33H12.2	C. elegans		0.48		*
F13G11.2	Y57G11B.7	C. elegans		0.02		*
F22E5.12	ZC239.3	C. elegans		0.44		*
M70.5	Y73B3A.4	C. elegans		0.16		*
F54B8.1	M01B2.8	C. elegans		0.27		*
H05B21.3	H27D07.2	C. elegans		0.68		*
F58F6.6	ZC196.9	C. elegans		0.7		*
C17A2.8	C49D10.6	C. elegans		0.55		*
M01B2.9	T26E4.14	C. elegans		0.71		*
F40F12.1	K03H1.3	C. elegans		0.84		*
E04F6.1	E04F6.13	C. elegans		0.48		*
C17B7.3	T28A11.3	C. elegans		0.61		*
T02G5.11	ZK1127.1	C. elegans		0		*
Y116A8A.2	Y116A8A.7	C. elegans		0.4		*
F34H10.1	K08C9.7	C. elegans		0.33		*
C27C7.4	ZK1025.10	C. elegans		0.53		*
EEED8.12	EEED8.4	C. elegans		0.41		*
C25A8.2	R02D5.7	C. elegans		0.23		*
T08D2.7	Y60A3A.12	C. elegans		0.16		*
M01G12.2	M01G12.5	C. elegans		0.06		*
C29E6.3	ZK809.1	C. elegans		0.2		*
F44G3.6	Y60A3A.18	C. elegans		0.58		*
C17B7.2	T28A11.2	C. elegans		0.62		*
C34F6.2	C34F6.3	C. elegans		0.71		*
Y116A8C.24	Y116A8C.38	C. elegans		0.16		*
ZK1307.3	ZK1307.4	C. elegans		0.55		*
K01D12.15	K01D12.7	C. elegans		0.05		*
F36H5.1	F36H5.2	C. elegans		0.58		*
F21H12.5	H12I13.4	C. elegans		0.31		*
Y57G11C.2	Y57G11C.49	C. elegans		0.28		*
C41G7.2	M01E11.6	C. elegans		0.29		*
C44C3.9	H27D07.6	C. elegans		0.68		*
F22E5.6	ZC239.12	C. elegans		0.42		*
Y73B6BL.23	ZK616.5	C. elegans		0		*
C17B7.4	T28A11.5	C. elegans		0.62		*
F20E11.15	F40D4.7	C. elegans		0.79		*
F08E10.2	T19C9.1	C. elegans		0.62		*
H12D21.2	ZC412.9	C. elegans		0.18		*
T08D2.5	T12F5.2	C. elegans		0.05		*
F54H12.4	Y57G11C.18	C. elegans		0.02		*
F53G12.3	F56C11.1	C. elegans		0.14		*
T13C5.3	T13C5.7	C. elegans		0.54		*
F10D2.2	F10D2.7	C. elegans		0.63		*
T25B9.4	ZK593.9	C. elegans		0.26		*
ZK507.1	ZK507.3	C. elegans		0.25		*
C55C3.6	F23B2.7	C. elegans		0.04		*
T07G12.2	T07G12.4	C. elegans		0.66		*
F52D2.1	Y59E1A.1	C. elegans		0.41		*
T06E4.8	T06E4.9	C. elegans		0.38		*
F16G10.11	F47B7.4	C. elegans		0.77		*
C25A6.1	C47A4.3	C. elegans		0.63		*
Y102A5C.17	Y102A5C.7	C. elegans		0.66		*
Y48A6C.1	Y48A6C.3	C. elegans		0.3		*
F55B11.3	F55B11.5	C. elegans		0.2		*
T01H10.5	T01H10.6	C. elegans		0.71		*
Y116A8A.4	Y116A8A.6	C. elegans		0.11		*
C33F10.1	C33F10.11	C. elegans		0.74		*
F54B11.2	H06A10.2	C. elegans		0.77		*
F25H5.7	F55F8.7	C. elegans		0.25		*
F46F5.6	F46F5.9	C. elegans		0.54		*
K08D10.7	K08D10.8	C. elegans		0.71		*
Y119D3B.18	Y119D3B.20	C. elegans		0.2		*
F49E2.1	F49H6.5	C. elegans		0		*
F37A8.2	Y45F10B.2	C. elegans		0.53		*
C26D10.5	C26D10.7	C. elegans		0.14		*
H05B21.4	H27D07.3	C. elegans		0.74		*
C04G2.7	K06B9.5	C. elegans		0.34		*
F41B5.4	F44C8.1	C. elegans		0.89		*
T15B7.3	T15B7.4	C. elegans		0.78		*
C46H11.7	C46H11.8	C. elegans		0.56		*
C50H11.17	Y73C8C.4	C. elegans		0.36		*
Y105C5B.3	Y105C5B.7	C. elegans		0.75		*
C17G10.3	R09E10.1	C. elegans		0.02		*
F58A4.4	T24C4.5	C. elegans		0		*
Y50E8A.11	Y75B12A.2	C. elegans		0.54		*
K01A2.8	K01A2.9	C. elegans		0.2		*
C08H9.5	ZK938.5	C. elegans		0.42		*
H24K24.3	Y50D4C.2	C. elegans		0.08		*
Y65B4A.9	ZK354.2	C. elegans		0.27		*
B0218.8	T03F1.10	C. elegans		0.93		*
F28F8.7	Y73B3A.13	C. elegans		0.15		*
Y37E11AR.3	Y37E11AR.4	C. elegans		0		*
Y73F8A.16	Y73F8A.17	C. elegans		0.38		*
C35E7.9	F36H12.3	C. elegans		0.48		*
F47C12.4	Y46C8AL.1	C. elegans		0.35		*
F25B3.4	ZK354.9	C. elegans		0.66		*
F47D2.1	F47D2.7	C. elegans		0.47		*
C55B7.1	T21G5.3	C. elegans		0.65		*
C37F5.1	Y73B3A.5	C. elegans		0.03		*
ZK792.2	ZK792.3	C. elegans		0.3		*
Y116A8C.1	Y73F8A.22	C. elegans		0.29		*
C17C3.10	C17C3.7	C. elegans		0.26		*
C18D4.8	F31E9.1	C. elegans		0.14		*
T13A10.7	T13A10.9	C. elegans		0.69		*
T07A9.1	T21D12.3	C. elegans		0		*
C41H7.5	C41H7.6	C. elegans		0.51		*
B0454.7	C41H7.7	C. elegans		0.61		*
F18C5.4	Y51B9A.3	C. elegans		0.03		*
F45D11.12	F45D11.8	C. elegans		0.31		*
ZK262.2	ZK262.3	C. elegans		0.29		*
C25H3.14	C25H3.3	C. elegans		0.27		*
B0212.3	M57.1	C. elegans		0.47		*
T05B4.12	T05B4.3	C. elegans		0.91		*
Y40H7A.2	Y40H7A.3	C. elegans		0.54		*
Y40G12A.1	Y40G12A.2	C. elegans		0.5		*
F08F1.9	F59H6.7	C. elegans		0.46		*
Y27F2A.4	Y27F2A.7	C. elegans		0.58		*
K10G9.1	T07A5.3	C. elegans		0.49		*
F11A5.1	F11A5.2	C. elegans		0.51		*
T08D2.1	Y60A3A.9	C. elegans		0.11		*
F15H9.3	F15H9.4	C. elegans		0.89		*
K10H10.3	K10H10.6	C. elegans		0.69		*
F57C2.1	F57C2.2	C. elegans		0.57		*
H34P18.1	T15B7.12	C. elegans		0.63		*
C02B8.2	F31A9.4	C. elegans		0.16		*
C05C12.1	D2024.1	C. elegans		0.4		*
Y46G5A.14	Y46G5A.34	C. elegans		0.88		*
K05D4.3	K05D4.8	C. elegans		0.36		*
C17F3.3	ZK354.3	C. elegans		0.36		*
C40A11.6	C40A11.7	C. elegans		0.57		*
C08A9.6	C08A9.8	C. elegans		0.51		*
H20E11.2	H20E11.3	C. elegans		0.2		*
K08B4.3	K08B4.4	C. elegans		0.77		*
ZC204.10	ZC204.7	C. elegans		0.4		*
F07G11.3	F07G11.4	C. elegans		0.8		*
C36C9.1	F52D2.4	C. elegans		0.33		*
T23F4.1	T23F4.3	C. elegans		0.36		*
K09E10.1	K09E10.2	C. elegans		0.72		*
Y63D3A.11	Y63D3A.9	C. elegans		0.49		*
F43C11.8	ZK1240.2	C. elegans		0.69		*
F08H9.8	F08H9.9	C. elegans		0.71		*
F10F2.6	F10F2.8	C. elegans		0.79		*
C01B10.1	F15B10.2	C. elegans		0.16		*
W02B8.3	W02B8.6	C. elegans		0.63		*
C03A7.2	ZK262.8	C. elegans		0.35		*
H02K04.1	H02K04.2	C. elegans		0.71		*
F56H6.11	F56H6.12	C. elegans		0.77		*
M70.1	M70.3	C. elegans		0.21		*
Y9C9A.4	Y9C9A.5	C. elegans		0.96		*
B0564.3	B0564.4	C. elegans		0.68		*
C43D7.4	C43D7.5	C. elegans		0		*
Y6E2A.1	Y6E2A.2	C. elegans		0.77		*
F11A5.3	F11A5.4	C. elegans		0.77		*
Y116A8A.1	Y116A8A.3	C. elegans		0.56		*
F40D4.13	T11F9.10	C. elegans		0		*
F57G9.1	F57G9.2	C. elegans		0.77		*
Y113G7B.4	Y113G7B.5	C. elegans		0.55		*
F15B10.3	F38A5.7	C. elegans		0		*
F49D11.3	F49D11.6	C. elegans		0.76		*
Y113G7B.1	Y113G7B.3	C. elegans		0.51		*
C49A9.9	E02H9.3	C. elegans		0.48		*
C41G6.2	M01B2.11	C. elegans		0.38		*
F47B8.3	F47B8.4	C. elegans		0		*
F02H6.6	F02H6.7	C. elegans		0.9		*
C47B2.1	F08A8.7	C. elegans		0.06		*
Y75B12B.2	Y75B12B.5	Caenorhabditis		0.94		*
F23H12.4	ZC513.8	Caenorhabditis		0.76		*
Y47G6A.21	Y47G6A.22	Caenorhabditis		0.41		*
C54G6.5	Y34D9A.11	Caenorhabditis		0.2		*
F01G10.2	F01G10.3	Caenorhabditis		0.26		*
C44B7.8	C44B7.9	Caenorhabditis		0.36		*
Y73C8B.2	Y73C8B.3	Caenorhabditis		0.79		*
F19H8.1	ZK54.2	Caenorhabditis		0.12		*
C01C10.1	C01C10.4	Caenorhabditis		0.44		*
C02F5.11	C02F5.8	Caenorhabditis		0.66		*
AC8.12	AC8.7	na		0.08		*
C06A5.10	Y76G2A.2	na		0.2		*
Y38C1AB.3	Y38C1AB.7	na		0.07		*
Y75D11A.1	ZC190.9	na		0.07		*
C14C11.2	ZC317.7	na		0.01		*
Y69A2AR.13	Y69A2AR.25	na		0.22		*
R07H5.11	T08B2.4	na		0.22		*
Y75D11A.2	Y75D11A.3	na		0		*
E03H12.5	T23B3.5	na		0.71		*
T25B9.2	Y69E1A.4	na		0.46		*
C30A5.4	R13A5.11	na		0.26		*
F36H12.5	T13A10.1	na		0.21		*
K09E4.1	Y111B2A.27	na		0.06		*
F52H3.6	ZK938.1	na		0.59		*
C28A5.1	C28A5.2	na		0		*
F54A3.1	T08D2.8	na		0.17		*
C11G6.2	Y116F11A.1	na		0.15		*
D2062.4	D2062.5	na		0		*
F28B4.3	F40F4.6	na		0.36		*
Y102A5C.13	Y102A5C.9	na		0.33		*
CE7X_3.1	Y38F2AR.13	na		0		*
B0336.2	F57H12.1	bilateria	*	0.76	*
C34F6.8	F59B8.2	bilateria	*	0	*
C13G3.3	W08G11.4	bilateria	*	0	*
B0365.3	C01G12.8	bilateria	*	0.49	*
F32B5.8	M04G12.2	bilateria	*	0.25	*
T25G3.4	Y50E8A.6	bilateria	*	0	*
K03E5.3	T05G5.3	bilateria	*	0.86
C14B9.2	H06O01.1	bilateria	*	0.66	*
R13F6.9	ZK370.2	bilateria	*	0.45	*
T18D3.3	Y39E4A.2	bilateria	*	0.45	*
B0280.4	C34H3.2	bilateria	*	0.42	*
C50F4.2	Y71H10A.1	bilateria	*	0	*
F14B4.2	H25P06.1	bilateria	*	0.82	*
C54H2.5	T02E1.7	bilateria	*	0	*
F11H8.2	ZC482.1	bilateria	*	0.8	*
W01B6.1	W08D2.1	bilateria	*	0.88
F25G6.6	M02D8.4	bilateria	*	0	*
Y87G2A.5	ZC513.4	bilateria	*	0.23	*
F26B1.3	F32E10.4	bilateria	*	0.26	*
C30D11.1	F16B3.1	bilateria	*	0.19	*
F29D10.4	T02C12.1	bilateria	*	0.79	*
F57F5.2	T07D1.1	bilateria	*	0.54	*
T04H1.2	Y38C9A.2	bilateria	*	0.14	*
C10H11.9	K08B12.5	bilateria	*	0.64	*
K08C7.3	T22A3.8	bilateria	*	0.44	*
F09C12.8	T07F12.1	bilateria	*	0.95
F56D1.6	T09A5.1	bilateria	*	0	*
K04B12.1	Y55F3AL.1	bilateria	*	0	*
C01F1.6	C18F10.7	bilateria	*	0	*
C48B4.2	F26F4.3	bilateria	*	0	*
F18C12.1	T21E12.4	bilateria	*	0.11	*
C13B9.4	C18B12.2	bilateria	*	0.29	*
F54F2.1	F54G8.3	bilateria	*	0	*
D2089.5	M05D6.7	bilateria	*	0	*
F26F4.7	ZK112.2	bilateria	*	0.32	*
F27D9.8	F30A10.8	bilateria	*	0.35	*
B0546.1	K10B3.9	bilateria	*	0.18	*
C02B4.1	F08C6.1	bilateria	*	0.68	*
C07B5.5	K04H4.6	bilateria	*	0.77	*
C13C4.4	K08B12.3	bilateria	*	0.18	*
C25D7.7	C27B7.8	bilateria	*	0.74	*
C31E10.7	W02D3.1	bilateria	*	0.36	*
C34E10.7	Y69A2AR.29	bilateria	*	0.72	*
C44C1.3	K03E6.3	bilateria	*	0.66	*
C47G2.2	K10G6.1	bilateria	*	0.95
C54D1.6	K05C4.6	bilateria	*	0	*
D1037.4	T23H2.5	bilateria	*	0.83	*
F08B6.3	M03F4.7	bilateria	*	0.48	*
F09E5.2	T23F2.1	bilateria	*	0.28	*
F13D12.7	F52A8.2	bilateria	*	0.25	*
F17A2.5	F31E3.1	bilateria	*	0.14	*
F27E11.3	T23D8.1	bilateria	*	0.76	*
F32D1.3	F38B6.6	bilateria	*	0.22	*
F41E6.6	R09F10.1	bilateria	*	0.87
F42G9.8	Y111B2A.15	bilateria	*	0	*
F53C3.13	T28D9.3	bilateria	*	0.33	*
F56B6.5	R106.2	bilateria	*	0.71	*
K07H8.2	ZK185.2	bilateria	*	0.48	*
T23G5.5	Y54E10BR.7	bilateria	*	0.74	*
Y48G10A.3	ZK1073.1	bilateria	*	0	*
Y6B3B.5	ZK430.2	bilateria	*	0	*
CC8.2	H18N23.2	bilateria	*	0	*
F45E1.6	Y49E10.6	bilateria		0.95
F29F11.6	F56C9.1	bilateria		0.74
Y54F10AR.1	Y71G12B.17	bilateria		0.65
F01G12.5	K04H4.1	bilateria		0.4
T03F7.1	T13B5.1	bilateria		0.61
F11A6.1	K04F10.4	bilateria		0.78
C48A7.1	T02C5.5	bilateria		0.38
C09G4.2	F55A8.2	bilateria		0.51
F52H2.6	Y7A5A.1	bilateria		0
Y39E4B.12	ZK688.8	bilateria		0.89
F40A3.3	Y69E1A.5	bilateria		0
Y65B4BR.4	Y92H12A.2	bilateria		0.54
Y41E3.3	Y54G2A.2	bilateria		0
M04B2.3	Y105E8B.7	bilateria		0
W03F9.4	Y46G5A.17	bilateria		0.61
F14H8.6	ZC84.2	bilateria		0.81
T14G12.2	Y22F5A.3	bilateria		0.55
R12E2.1	T27E9.4	bilateria		0.88
Y106G6H.5	Y37E3.17	bilateria		0.23
B0001.1	C31H1.6	bilateria		0
B0041.7	C27B7.4	bilateria		0.56
B0198.1	C17G1.8	bilateria		0.78
B0302.1	C01C7.1	bilateria		0.72
B0334.3	T26C12.1	bilateria		0
B0395.3	ZC416.8	bilateria		0.75
C01B10.9	T03G6.3	bilateria		0.61
C01G8.5	F42A10.2	bilateria		0.24
C02D4.2	Y22D7AR.13	bilateria		0.81
C10F3.3	T01C2.1	bilateria		0.79
C17D12.1	F33D11.12	bilateria		0.53
C17D12.2	T01D1.2	bilateria		0.28
C18E3.8	F35H12.3	bilateria		0.37
C26C6.2	Y95B8A.5	bilateria		0.94
C26E6.12	M01E5.2	bilateria		0.37
C31H2.4	T21C12.2	bilateria		0
C43E11.4	Y71H2AM.23	bilateria		0.27
C44C8.6	K08F8.1	bilateria		0.46
F07C6.1	F14D12.2	bilateria		0.43
F23H12.1	T10H9.4	bilateria		0.4
F34D10.6	F34D10.7	bilateria		0.27
F35A5.8	T04D1.3	bilateria		0
F43G9.11	K02D7.2	bilateria		0.61
F48F7.2	F56A8.7	bilateria		0.69
F49B2.5	Y92H12A.1	bilateria		0.76
F49H12.3	F59F3.6	bilateria		0.41
F52H2.4	ZK822.5	bilateria		0
F53F10.2	K11C4.4	bilateria		0
K08F8.4	ZK1290.2	bilateria		0.8
R06B10.4	ZC21.2	bilateria		0.12
R10A10.2	ZK287.5	bilateria		0.4
R13H4.4	Y23H5A.5	bilateria		0
T04A8.12	Y38F1A.8	bilateria		0.76
T16H12.5	ZK858.4	bilateria		0.82
W02B12.11	Y73E7A.7	bilateria		0.44
W03H1.2	Y82E9BR.15	bilateria		0
Y48C3A.3	Y57A10A.26	bilateria		0.75
Y4C6A.2	ZC506.4	bilateria		0.47
Y54E5B.1	Y71G12B.20	bilateria		0.19
K03E6.4	Y38F2AL.2	bilateria		0
F53B2.4	Y45F10B.5	C. elegans	*	0.82	*
C45G7.2	C45G7.3	C. elegans	*	0.97
ZK1320.2	ZK1320.3	C. elegans	*	0.04	*
F20G2.1	F20G2.2	C. elegans	*	0.76	*
K01D12.11	K01D12.12	C. elegans	*	0.76	*
C55A1.1	Y102A5C.28	C. elegans	*	0.43	*
F38C2.5	Y57G11C.25	C. elegans	*	0.55	*
C09H5.4	C09H5.5	C. elegans	*	0.64	*
W02D7.4	W02D7.5	C. elegans	*	0.56	*
F58E2.2	K03D3.2	C. elegans	*	0	*
C31B8.11	R11G11.9	C. elegans	*	0.7	*
F57G8.6	ZK488.2	C. elegans	*	0.52	*
F40C5.3	T24A6.15	C. elegans	*	0.76	*
F46B6.10	Y47D9A.4	C. elegans	*	0.48	*
C46E10.6	F40H7.2	C. elegans	*	0.63	*
F46G10.3	F46G10.7	C. elegans	*	0.12	*
F17E9.7	F17E9.8	C. elegans	*	0.46	*
T12B5.10	T12B5.8	C. elegans	*	0.8	*
C37H5.2	C37H5.3	C. elegans	*	0.32	*
F17A2.8	R04D3.9	C. elegans	*	0.94
R09B3.2	R09B3.3	C. elegans	*	0.91
F01D5.2	F01D5.3	C. elegans	*	0.56	*
K04F1.5	K09D9.6	C. elegans	*	0.73	*
T01G6.1	T01G6.10	C. elegans	*	0.82	*
F40H7.4	F40H7.5	C. elegans	*	0.5	*
Y32G9A.1	Y53F4B.35	C. elegans	*	0.99
H10D18.2	H10D18.4	C. elegans	*	0.75	*
F53F1.8	F53F1.9	C. elegans	*	0.8	*
F54B8.10	F54B8.9	C. elegans	*	0.63	*
K09D9.7	K09D9.8	C. elegans	*	0.75	*
T13A10.10	Y53H1C.1	C. elegans	*	0.5	*
Y38E10A.15	Y38E10A.16	C. elegans	*	0.83	*
C54D10.1	C54D10.2	C. elegans	*	0.81	*
C50H11.9	K02H11.7	C. elegans	*	0.61	*
F21F3.3	M01E11.1	C. elegans	*	0	*
F08H9.5	F08H9.7	C. elegans	*	0.81	*
F44C8.3	F44C8.4	C. elegans	*	0.87
C39B5.11	Y39A3B.4	C. elegans	*	0.85
C14C6.4	ZK488.4	C. elegans	*	0.52	*
C50H11.4	R13D7.10	C. elegans	*	0.91
T01H10.2	T01H10.3	C. elegans	*	0.85
R07B1.5	R07B1.6	C. elegans	*	0.53	*
T20B3.5	Y113G7B.2	C. elegans	*	0.87
F19B10.7	F19B10.8	C. elegans	*	0.47	*
ZC142.1	ZC142.2	C. elegans	*	0.79	*
H06H21.1	H06H21.2	C. elegans	*	0.48	*
R08H2.4	T19C9.3	C. elegans	*	0.71	*
F10A3.9	F41B5.8	C. elegans	*	0.65	*
B0213.7	B0213.8	C. elegans	*	0.22	*
F21D9.4	ZK228.3	C. elegans	*	0.76	*
F19H6.4	F42F12.3	C. elegans	*	0.5	*
T13B5.5	T13B5.6	C. elegans	*	0.82	*
E03H12.2	E03H12.3	C. elegans	*	0.55	*
C03G6.3	R13D7.3	C. elegans	*	0.81	*
F43G6.10	F43G6.7	C. elegans	*	0	*
M01B2.3	M01B2.4	C. elegans	*	0.67	*
C18B10.1	C18B10.2	C. elegans	*	0.83	*
C03G6.6	C04F1.1	C. elegans	*	0.47	*
ZK1025.4	ZK1025.7	C. elegans	*	0.67	*
ZK262.6	ZK262.7	C. elegans	*	0.45	*
K07E8.11	K07E8.9	C. elegans	*	0.56	*
R05A10.8	Y105C5B.23	C. elegans	*	0.74	*
C27D8.1	F53C3.1	C. elegans	*	0.88
C50C10.1	F46B6.11	C. elegans	*	0.93
F42G8.8	F49E11.7	C. elegans	*	0.8	*
F59E11.14	F59E11.15	C. elegans	*	0.91
Y57G11C.5	Y73F8A.20	C. elegans	*	0	*
C31B8.9	K06H6.5	C. elegans	*	0.36	*
C29F3.2	ZK1037.10	C. elegans	*	0.84
T23G4.3	Y87G2A.7	C. elegans	*	0	*
F59A6.5	W02B8.2	C. elegans	*	0.07	*
K06B4.10	K06B4.11	C. elegans	*	0.44	*
T05A6.4	Y37A1B.8	C. elegans	*	0.55	*
T10H4.5	T10H4.6	C. elegans	*	0.86
F47B8.6	F47B8.8	C. elegans	*	0	*
B0523.1	T06C10.6	C. elegans	*	0.54	*
C50C10.2	C50C10.4	C. elegans	*	0.71	*
C16D9.7	C24B9.2	C. elegans	*	0.72	*
C09F9.1	F38A5.8	C. elegans	*	0.19	*
F47B8.1	F47B8.2	C. elegans	*	0.47	*
C01B10.10	C01B10.4	C. elegans	*	0.86
T20B3.12	Y102A5B.1	C. elegans	*	0.91
F09G2.6	F10D2.6	C. elegans	*	0.8	*
C04F5.4	C04F5.5	C. elegans	*	0.35	*
C32H11.3	C32H11.4	C. elegans	*	0.62	*
F31F4.17	Y5H2B.1	C. elegans	*	0.75	*
F45C12.16	F58E1.4	C. elegans	*	0.69	*
F26D2.1	T23F1.3	C. elegans	*	0.81	*
ZC376.2	ZC376.3	C. elegans	*	0.88
ZK39.3	ZK39.4	C. elegans	*	0.87
AH6.7	AH6.8	C. elegans	*	0.98
R03H10.4	R03H10.5	C. elegans	*	0.45	*
C18G1.4	ZK381.4	C. elegans	*	0.4	*
F14F8.5	F14F8.6	C. elegans	*	0.89
K07C6.8	K07C6.9	C. elegans	*	0.84
F58G1.1	Y110A7A.18	C. elegans	*	0.86
E03D2.3	F20E11.10	C. elegans	*	0.91
F31F4.13	F31F4.14	C. elegans	*	0.96
R07C3.1	R07C3.12	C. elegans	*	0.38	*
K07F5.6	M05B5.1	C. elegans	*	0.49	*
T05B4.6	T05B4.7	C. elegans	*	0.89
T02B5.1	T02B5.3	C. elegans	*	0.9
B0547.4	C06G8.4	C. elegans	*	0.61	*
F07E5.7	R52.5	C. elegans	*	0.7	*
F09C6.2	F09C6.6	C. elegans	*	0.69	*
F52C6.11	F59H6.9	C. elegans	*	0.89
Y94A7B.1	Y94A7B.3	C. elegans	*	0.86
C01G10.2	C01G10.3	C. elegans	*	0.52	*
Y49F6C.3	Y49F6C.4	C. elegans	*	0.9
F01D5.1	Y39G8B.7	C. elegans	*	0.54	*
M01B2.1	R09D1.12	C. elegans	*	0.55	*
F09C6.9	F57A10.5	C. elegans	*	0.81	*
F35E8.6	F35E8.7	C. elegans	*	0.76	*
C41G6.10	C41G6.14	C. elegans	*	0.73	*
F44C8.11	F44C8.2	C. elegans	*	0.85
M28.2	M28.9	C. elegans	*	0.66	*
ZK1225.4	ZK1225.5	C. elegans	*	0.18	*
R11G11.13	ZK488.9	C. elegans	*	0.74	*
F08D12.2	F08D12.3	C. elegans	*	0.3	*
F45B8.1	F45B8.2	C. elegans	*	0.46	*
F41F3.6	F41F3.7	C. elegans	*	0.63	*
M176.8	R09D1.3	C. elegans	*	0.86
F09C3.3	F09C3.5	C. elegans	*	0.25	*
R07B7.13	R07B7.15	C. elegans	*	0.8	*
C09G12.2	C09G12.3	C. elegans	*	0.84
C14C6.3	K06H6.6	C. elegans	*	0.83	*
T24A6.10	T24A6.13	C. elegans	*	0.71	*
K04F1.3	ZC204.15	C. elegans	*	0.59	*
T25E12.10	T25E12.7	C. elegans	*	0.82	*
F17B5.1	T05F1.11	C. elegans	*	0.29	*
F31F4.12	Y39B6A.17	C. elegans	*	0.71	*
F18A12.5	T06D4.4	C. elegans	*	0.49	*
Y47H10A.3	Y47H10A.5	C. elegans	*	0.94
C48D1.1	F58D2.1	C. elegans	*	0.36	*
C49C8.1	Y71F9AL.2	C. elegans	*	0.55	*
C10C6.3	C15H7.4	C. elegans	*	0.03	*
T21B4.7	T21B4.9	C. elegans	*	0.86
Y47G6A.12	ZK430.5	C. elegans	*	0	*
F42G4.2	T08B2.11	C. elegans	*	0.91
T27E7.4	T27E7.9	C. elegans	*	0.74	*
C54F6.10	T27C4.3	C. elegans	*	0.51	*
C32B5.10	R07C3.8	C. elegans	*	0.79	*
Y113G7B.6	Y113G7B.7	C. elegans	*	0.7	*
F59E11.10	T19A5.5	C. elegans	*	0.75	*
Y18D10A.10	Y18D10A.12	C. elegans	*	0.67	*
F26D2.4	T08G3.3	C. elegans	*	0.88
C50H11.11	R03H4.4	C. elegans	*	0.87
R03E1.3	Y58G8A.1	C. elegans	*	0.16	*
C49A1.6	K04H8.1	C. elegans	*	0.47	*
D2096.9	K09C6.3	C. elegans	*	0	*
T01G5.3	ZK262.10	C. elegans	*	0.81	*
C50E10.3	C50E10.8	C. elegans	*	0.97
K03B8.1	K03B8.3	C. elegans	*	0.74	*
F56D5.5	Y38E10A.3	C. elegans	*	0.08	*
C17E7.10	Y73F8A.18	C. elegans	*	0.84
F57E7.3	Y6E2A.6	C. elegans	*	0.85
F18C5.6	F18C5.8	C. elegans	*	0.86
F57G9.3	Y57A10C.1	C. elegans	*	0.7	*
F46A9.1	F46A9.2	C. elegans	*	0.47	*
F40F4.1	H24O09.2	C. elegans	*	0.35	*
R08H2.7	T09F5.5	C. elegans	*	0.43	*
F14B6.6	T09F5.1	C. elegans	*	0.85
R03H10.6	R03H10.7	C. elegans	*	0.41	*
ZC204.11	ZC204.3	C. elegans	*	0.64	*
R09D1.1	R09D1.2	C. elegans	*	0.85
C18B12.5	H03G16.4	C. elegans	*	0.16	*
K05C4.3	K05C4.9	C. elegans	*	0.28	*
F19B10.10	K12B6.8	C. elegans	*	0.23	*
F37B4.9	Y57A10C.4	C. elegans	*	0.75	*
F09C3.4	T06E6.13	C. elegans	*	0.36	*
Y57G7A.12	Y57G7A.7	C. elegans	*	0.87
C08A9.9	K09E3.5	C. elegans	*	0.43	*
B0281.3	K09F6.7	C. elegans	*	0.64	*
C03G6.10	C03G6.8	C. elegans	*	0.96
M01B2.6	R09D1.10	C. elegans	*	0.79	*
Y55B1AR.3	Y55B1AR.4	C. elegans	*	0	*
F14H3.11	F35E8.12	C. elegans	*	0.67	*
Y24F12A.1	Y37H2A.1	C. elegans	*	0.12	*
ZC334.2	ZC334.3	C. elegans	*	0.37	*
C35A11.3	F49C5.7	C. elegans	*	0.45	*
F59F3.1	F59F3.5	C. elegans	*	0.49	*
F55D12.3	T07C5.5	C. elegans	*	0.63	*
C49A1.3	F14H3.2	C. elegans	*	0.87
R03G8.4	R03G8.6	C. elegans	*	0.45	*
C44B9.6	T27E9.8	C. elegans	*	0.88
Y69H2.10	Y69H2.3	C. elegans	*	0.11	*
F20G2.5	F53C11.1	C. elegans	*	0.57	*
K10G4.3	Y32B12C.1	C. elegans	*	0	*
F08D12.6	F08D12.8	C. elegans	*	0.76	*
F54F7.6	Y105C5B.20	C. elegans	*	0.44	*
F42G2.3	T08E11.5	C. elegans	*	0.61	*
C31H1.1	T25B9.6	C. elegans	*	0.02	*
K05F6.1	K05F6.4	C. elegans	*	0.55	*
C08E3.3	F45C12.11	C. elegans	*	0.91
T06E4.1	ZK1055.1	C. elegans	*	0.29	*
C49A9.2	C49A9.3	C. elegans	*	0.5	*
C32B5.14	C32B5.16	C. elegans	*	0.74	*
T26H2.5	Y32B12A.1	C. elegans	*	0.66	*
F26D11.5	F26D11.9	C. elegans	*	0.19	*
C12D5.9	R13D7.2	C. elegans	*	0.66	*
B0284.2	B0284.4	C. elegans	*	0.8	*
C27C7.5	T02G6.7	C. elegans	*	0.54	*
Y75B8A.27	Y75B8A.28	C. elegans	*	0.19	*
B0462.1	Y102A5C.4	C. elegans	*	0.16	*
C06A5.8	C06A5.9	C. elegans	*	0.21	*
C05D12.4	C05D12.5	C. elegans	*	0.41	*
W04A8.3	W04A8.5	C. elegans	*	0.49	*
C04B4.2	C04B4.4	C. elegans	*	0.54	*
Y38H6C.21	ZK697.1	C. elegans	*	0.57	*
C38D4.4	F58G11.3	C. elegans	*	0	*
F58E6.6	F58E6.8	C. elegans	*	0.64	*
C32B5.15	C39B5.2	C. elegans	*	0.13	*
F10G8.4	Y44A6D.4	C. elegans	*	0.18	*
F56A8.4	F56A8.5	C. elegans	*	0.25	*
B0507.6	F53H2.1	C. elegans	*	0.54	*
C04E7.2	K02F6.7	C. elegans	*	0	*
C04G2.10	Y48B6A.10	C. elegans	*	0.69	*
C10A4.1	K09A11.1	C. elegans	*	0.36	*
C36B1.11	Y48G10A.2	C. elegans	*	0.21	*
C47F8.1	F35E2.8	C. elegans	*	0.62	*
F14B6.1	F14B6.3	C. elegans	*	0	*
F35C5.1	W01B6.8	C. elegans	*	0.13	*
F46F5.5	R13H4.6	C. elegans	*	0.68	*
F54F7.7	W06D11.4	C. elegans	*	0.44	*
F57B10.4	Y54E10A.12	C. elegans	*	0.19	*
R08E5.4	Y39H10A.1	C. elegans	*	0.88
R10D12.6	R10D12.7	C. elegans	*	0.89
T01C3.9	T24C2.2	C. elegans	*	0.76	*
C01B4.3	Y19D10A.2	C. elegans		0.85
C01B4.5	Y19D10A.15	C. elegans		0.44
C08E3.1	C08E3.13	C. elegans		0.94
C09B9.6	R13H9.2	C. elegans		0.99
C44C8.2	C44C8.3	C. elegans		1
D1025.4	D1025.6	C. elegans		0.99
D1025.8	D1025.9	C. elegans		0.99
E03H12.10	T28H11.6	C. elegans		0.99
F07B7.1	W09B7.1	C. elegans		0.31
F07B7.11	F07B7.4	C. elegans		0.98
F11G11.8	T23B7.1	C. elegans		0.98
F32B6.6	T13F2.10	C. elegans		0.99
F35E8.10	F35E8.13	C. elegans		0.84
F41D3.10	F41D3.5	C. elegans		0.87
F42F12.10	F42F12.8	C. elegans		0.98
F42F12.6	F42F12.7	C. elegans		0.99
F44E5.4	F44E5.5	C. elegans		1
F54D1.2	F54D1.3	C. elegans		0.93
F56A4.1	Y19D10A.6	C. elegans		0.7
F56A4.11	Y19D10A.10	C. elegans		0.57
H12D21.1	ZC412.7	C. elegans		0.98
K08D10.1	K08F11.2	C. elegans		0.6
R09F10.2	R09F10.7	C. elegans		0.84
R10D12.15	T26F2.1	C. elegans		0.79
T04C12.4	T04C12.6	C. elegans		1
T27E4.2	T27E4.8	C. elegans		0.92
T27E4.3	T27E4.9	C. elegans		0.94
T28C6.4	T28C6.6	C. elegans		0.98
W08E12.4	W08E12.5	C. elegans		0.94
Y105C5A.12	Y105C5A.13	C. elegans		0.97
Y105C5A.3	Y105C5A.6	C. elegans		0.99
Y108F1.1	Y47C4A.1	C. elegans		0.68
Y119D3B.3	Y119D3B.5	C. elegans		0.1
Y49F6A.2	Y49F6A.3	C. elegans		0.79
Y53F4B.26	Y53F4B.7	C. elegans		0.94
Y59E9AL.2	Y59E9AL.3	C. elegans		0.89
Y59H11AM.2	Y59H11AM.3	C. elegans		0.78
F36H12.9	R13H9.6	C. elegans		0.67
F56A4.6	Y45G12C.11	C. elegans		1
K10B3.7	K10B3.8	C. elegans		0.89
T20F10.4	Y40C7B.3	C. elegans		0.99
Y105C5A.4	Y105C5A.5	C. elegans		1
F33H1.2	T09F3.3	C. elegans		0.89
F15H10.1	F15H10.2	C. elegans		0.92
F32B5.1	W10C8.5	C. elegans		0.8
F47D2.5	F47D2.8	C. elegans		0.8
C48E7.7	T08B2.12	C. elegans		0.86
W05B2.1	W05B2.6	C. elegans		1
K01H12.2	T01B11.4	C. elegans		0.89
C15A11.5	C15A11.6	C. elegans		0.86
C10G11.9	T27A3.4	C. elegans		0.83
C14C11.1	ZC317.6	C. elegans		0.88
C25G4.6	T21G5.4	C. elegans		0.1
C17D12.3	Y47H9A.1	C. elegans		0.68
C03A7.4	C03A7.7	C. elegans		0.85
F57B1.3	F57B1.4	C. elegans		0.94
M01B2.2	T26E4.12	C. elegans		0.78
F53B6.5	T27A8.3	C. elegans		0.57
C55B7.3	F10G8.1	C. elegans		0.65
T10E10.1	T10E10.2	C. elegans		0.99
C03A7.14	C03A7.8	C. elegans		0.66
C38D4.1	W03G9.3	C. elegans		0.98
F07B7.8	K06C4.1	C. elegans		0.25
T25B9.5	Y69E1A.3	C. elegans		0.71
F55C10.2	T11F9.9	C. elegans		0.91
C39H7.1	Y38H8A.3	C. elegans		0.66
F38A5.10	F38A5.12	C. elegans		0.98
F54H12.2	K09F6.5	C. elegans		0.8
B0491.3	R13H9.1	C. elegans		0.93
C03G5.2	C03G5.8	C. elegans		0.96
AC3.3	AC3.4	C. elegans		0.84
F16D3.6	F35E2.1	C. elegans		0.68
F41H8.4	R13D11.9	C. elegans		0.67
Y73F8A.8	Y73F8A.9	C. elegans		0.85
Y38E10A.13	Y38E10A.26	C. elegans		0.91
H02I12.8	Y17G9B.3	C. elegans		0.38
C52D10.6	C52D10.8	C. elegans		0.92
T16A9.5	Y69E1A.1	C. elegans		0.8
C04E12.9	F35F10.9	C. elegans		0.86
F44E7.2	K09H11.7	C. elegans		0.97
C14A6.1	W04E12.6	C. elegans		0.89
F07B7.14	W09B7.3	C. elegans		0.25
T22B3.2	ZK757.3	C. elegans		0.46
C07E3.4	F57H12.5	C. elegans		0.43
B0222.6	B0222.8	C. elegans		0.93
Y26D4A.14	Y40C7B.1	C. elegans		0.1
C47C12.4	K08F11.5	C. elegans		0.87
C52D10.7	C52D10.9	C. elegans		0.94
C06A1.3	F58G1.3	C. elegans		0.63
C50H2.10	C50H2.12	C. elegans		0.94
T03E6.1	T03E6.4	C. elegans		0.89
C12D8.16	C12D8.17	C. elegans		0.97
C49G7.3	C49G7.4	C. elegans		0.73
W03B1.5	W03B1.9	C. elegans		0.3
T08G5.8	T08G5.9	C. elegans		0.89
C17B7.1	T28A11.1	C. elegans		0.52
Y54G11A.13	Y54G11A.6	C. elegans		0.81
B0379.2	Y106G6E.3	C. elegans		0.52
F56B3.3	F58D12.1	C. elegans		0.98
F14D2.1	F14D2.15	C. elegans		0.24
H31G24.4	Y43E12A.1	C. elegans		0.71
Y105C5A.11	ZC204.4	C. elegans		0.64
B0280.13	C31C9.6	C. elegans		0.61
C34B2.4	F33D11.1	C. elegans		0.21
R07E5.15	T23F11.2	C. elegans		0.98
C27A7.6	Y43D4A.3	C. elegans		0.8
F22E5.20	Y27F2A.8	C. elegans		0
F28D1.3	F28D1.5	C. elegans		0.8
F08E10.6	T19C9.2	C. elegans		0.79
K09A9.3	ZK809.4	C. elegans		0.43
C35E7.8	F36H12.2	C. elegans		0.03
C24D10.2	F11G11.4	C. elegans		0.51
R08A2.3	ZK1225.6	C. elegans		0.9
C34G6.3	Y67A6A.1	C. elegans		0.31
Y56A3A.9	Y64G10A.3	C. elegans		0.38
C36A4.6	F42A6.4	C. elegans		0.7
Y47D7A.2	Y47D7A.7	C. elegans		0.81
F14D2.12	F14D2.4	C. elegans		0.43
F08E10.1	Y68A4A.9	C. elegans		0.82
T05B4.10	T05B4.9	C. elegans		0.95
F23H12.8	F23H12.9	C. elegans		0.66
F19B2.3	Y116F11B.5	C. elegans		0.5
F20E11.2	F40D4.5	C. elegans		0.82
C06H5.1	C06H5.2	C. elegans		0.62
K08D9.4	Y73C8B.1	C. elegans		0.59
C08E8.5	Y51A2B.8	C. elegans		0.78
C12D8.14	F23D12.6	C. elegans		0.98
F20E11.12	F40D4.2	C. elegans		0.69
C09E7.7	F27B3.5	C. elegans		0.46
F22B8.3	F44G3.11	C. elegans		0.65
F47D12.7	T16H12.6	C. elegans		0.09
Y102A5C.22	Y102A5C.24	C. elegans		0.72
C06E7.1	C06E7.3	C. elegans		0.98
C25A8.5	F23C8.7	C. elegans		0.54
F35F10.8	F49C5.2	C. elegans		0.93
ZK488.10	ZK488.7	C. elegans		0.64
F10A3.15	K05D4.9	C. elegans		0.82
C41G6.16	Y75B12B.10	C. elegans		0.06
W03D8.9	Y37D8A.5	C. elegans		0.88
F55A12.1	R06C7.1	C. elegans		0.93
K12D9.5	K12D9.7	C. elegans		0.77
M02B7.2	R02D3.8	C. elegans		0.19
C09G12.5	K03D3.5	C. elegans		0.12
C25F9.4	M04C3.2	C. elegans		0.5
F11F1.2	F11F1.5	C. elegans		0.88
C38D9.8	F31E9.4	C. elegans		0.29
C44C3.11	H27D07.5	C. elegans		0.75
F17A9.5	T10B5.8	C. elegans		0.73
C17B7.9	T28A11.18	C. elegans		0.73
T27C5.5	Y102A5C.31	C. elegans		0.75
F36F12.5	F36F12.6	C. elegans		0.4
E03H12.7	T08H10.3	C. elegans		0.61
F46A8.3	F49F1.11	C. elegans		0.74
K08G2.12	K08G2.5	C. elegans		0.69
K09F6.9	Y57G11C.20	C. elegans		0.14
C47A10.2	C47A10.3	C. elegans		0.47
F47B3.4	ZC376.8	C. elegans		0.72
F41H8.1	K09C6.6	C. elegans		0.49
C38C3.1	C38C3.2	C. elegans		0.59
F48G7.5	F48G7.8	C. elegans		0.89
C17B7.11	T28A11.21	C. elegans		0.42
ZK666.4	ZK673.10	C. elegans		0.83
C28D4.4	C28D4.5	C. elegans		0.98
Y45F10A.2	Y73B6BL.38	C. elegans		0.46
F25D1.5	R08H2.1	C. elegans		0.77
C01G5.2	D2030.6	C. elegans		0.1
T10B9.1	T10B9.2	C. elegans		0.87
Y57G11C.14	ZK637.12	C. elegans		0.46
F38C2.1	H25K10.4	C. elegans		0.62
C06E1.5	C06E1.6	C. elegans		0.75
C35D6.4	F38C2.7	C. elegans		0.97
F22E5.4	ZC239.9	C. elegans		0.38
F07A11.2	F22B3.4	C. elegans		0
R09D1.6	R09D1.8	C. elegans		0.7
Y20C6A.1	Y6G8.2	C. elegans		0.31
F49H6.3	T27C5.8	C. elegans		0.82
T20D4.11	T28A11.19	C. elegans		0.42
T09E11.3	T15D6.1	C. elegans		0.54
B0238.1	C52A10.2	C. elegans		0.76
F53F1.11	Y38A10A.1	C. elegans		0.85
F38H12.1	F38H12.2	C. elegans		0.68
C36A4.1	C36A4.2	C. elegans		0.73
C03D6.5	F10G7.3	C. elegans		0.04
C06C6.8	C06C6.9	C. elegans		0.89
F47D2.10	F47D2.9	C. elegans		0.65
C06B3.4	F11A5.12	C. elegans		0.87
C13A2.10	F07G11.2	C. elegans		0.71
H17B01.2	Y51H7C.1	C. elegans		0.24
C38D9.1	C38D9.7	C. elegans		0.29
K02E7.9	M01D1.3	C. elegans		0.43
F35E8.9	T06C12.14	C. elegans		0.96
F31F4.16	F31F4.8	C. elegans		0.57
Y102A5C.32	Y61B8B.1	C. elegans		0.52
F08H9.1	Y45G5AM.8	C. elegans		0
C35D10.2	F44D12.4	C. elegans		0
F19C7.2	F19C7.4	C. elegans		0.31
B0273.1	B0334.10	C. elegans		0
F40G12.8	F54E2.6	C. elegans		0.89
B0391.4	C24B9.8	C. elegans		0.49
F52E10.5	W10G6.3	C. elegans		0.69
Y56A3A.10	Y56A3A.14	C. elegans		0.84
F42G4.6	F44F4.10	C. elegans		0.7
F20E11.1	Y68A4A.2	C. elegans		0.56
C28D4.3	F26D10.10	C. elegans		0.9
C24B9.15	C24B9.7	C. elegans		0.53
H02I12.5	Y17G9B.9	C. elegans		0.99
F17E9.5	Y38C1AA.7	C. elegans		0.64
C46E10.10	C46E10.7	C. elegans		0.53
C44C3.3	H27D07.4	C. elegans		0.47
F57A10.1	T23D5.11	C. elegans		0.82
F22B8.6	ZK1127.10	C. elegans		0.33
C07G3.3	C07G3.5	C. elegans		0.95
R09H10.3	ZK697.8	C. elegans		0
C10C5.3	C10C5.5	C. elegans		0.93
B0554.5	Y39D8A.1	C. elegans		0.65
Y53F4B.29	Y53F4B.30	C. elegans		0.85
C05E4.10	C05E4.11	C. elegans		0.5
F11G11.1	F11G11.2	C. elegans		0.79
W10G11.10	W10G11.9	C. elegans		0.84
ZK6.1	ZK6.2	C. elegans		0.77
T05C12.3	W01C9.4	C. elegans		0.81
C45H4.17	C45H4.2	C. elegans		0.65
F10D2.9	VZK822L.1	C. elegans		0.73
R08A2.1	Y8G1A.1	C. elegans		0.6
K03D7.11	K03D7.2	C. elegans		0.69
F10D2.11	F31F4.7	C. elegans		0.52
Y82E9BL.10	Y82E9BL.11	C. elegans		0.4
F46F5.7	T05B11.4	C. elegans		0.57
C47F8.4	C54C8.5	C. elegans		0.75
T07A9.3	ZC416.4	C. elegans		0.53
F46A8.4	F49F1.10	C. elegans		0.76
C28A5.6	K09C6.1	C. elegans		0.02
Y54G11A.4	Y54G11A.7	C. elegans		0
F22B8.7	F53E10.1	C. elegans		0.56
F48G7.12	T16G1.7	C. elegans		0.8
K09H11.3	Y75B7AL.4	C. elegans		0.02
C08A9.1	F10D11.1	C. elegans		0
B0250.10	B0250.6	C. elegans		0.61
C24B9.16	R05D8.4	C. elegans		0.59
C10H11.4	Y49C4A.8	C. elegans		0.75
T22G5.1	ZC155.4	C. elegans		0.24
C16C4.13	ZK250.7	C. elegans		0.61
F41B5.6	Y87G2A.12	C. elegans		0.51
F35F10.12	R06B9.3	C. elegans		0.76
F59A7.9	R08E5.2	C. elegans		0.74
F59A7.4	Y73B6BL.9	C. elegans		0.83
F41H10.10	Y73B6BL.2	C. elegans		0.14
F16H6.5	W04E12.7	C. elegans		0.97
C54G4.3	F58D5.7	C. elegans		0.02
T27C5.1	Y102A5C.21	C. elegans		0.7
F39E9.11	F39E9.2	C. elegans		0.66
W05H5.5	W05H5.8	C. elegans		0.67
E03H4.5	T15D6.12	C. elegans		0.83
T26E4.10	T26E4.9	C. elegans		0.24
B0207.11	T08G11.2	C. elegans		0.39
Y25C1A.10	Y25C1A.12	C. elegans		0.9
F46B3.1	F46B3.2	C. elegans		0.35
ZK488.5	ZK488.6	C. elegans		0.77
C29F3.1	T08B2.7	C. elegans		0.17
F47H4.1	Y6G8.3	C. elegans		0.65
C31B8.12	Y82E9BL.12	C. elegans		0.6
C39E9.2	F09E8.5	C. elegans		0.79
F08A8.3	F08A8.4	C. elegans		0.94
R13F6.2	R13F6.8	C. elegans		0.26
T20D4.1	T20D4.2	C. elegans		0.97
T28A11.17	Y19D10B.6	C. elegans		0.91
E03H4.6	T15D6.6	C. elegans		0.73
C49A1.5	ZK381.2	C. elegans		0.75
Y45G12C.14	Y45G12C.15	C. elegans		0.64
C40D2.2	ZK250.8	C. elegans		0.86
C37H5.10	C37H5.11	C. elegans		0
T15D6.11	T15D6.8	C. elegans		0.79
T05B11.2	T05B11.6	C. elegans		0.88
T28C12.4	T28C12.5	C. elegans		0.25
F58B3.1	F58B3.3	C. elegans		0.93
Y58A7A.3	Y58A7A.4	C. elegans		0.8
B0222.9	F15E6.6	C. elegans		0.54
ZC239.10	ZC239.8	C. elegans		0.47
C14C6.1	C14C6.9	C. elegans		0.61
C09H5.3	ZC513.9	C. elegans		0.57
F37B1.2	F37B1.3	C. elegans		0.79
F35F10.6	F35F10.7	C. elegans		0.77
C18B10.3	C36C5.3	C. elegans		0.9
C24D10.1	Y57G11C.6	C. elegans		0.82
F36H9.6	Y46H3A.1	C. elegans		0.51
C08F11.4	F36G9.6	C. elegans		0.89
R107.4	Y39G8B.5	C. elegans		0.03
F59D6.2	F59D6.3	C. elegans		0.48
M02H5.6	M02H5.7	C. elegans		0.62
C49C8.4	F42A9.5	C. elegans		0.51
B0511.4	Y38H8A.4	C. elegans		0.28
T06E6.8	T06E6.9	C. elegans		0.87
F46A9.4	F46A9.5	C. elegans		0.62
K09A11.3	K09A11.4	C. elegans		0.96
C03G6.15	K09D9.2	C. elegans		0.95
C14A6.8	Y71G12B.3	C. elegans		0.68
F56D6.2	Y46C8AL.5	C. elegans		0.87
C06C6.1	T10C6.2	C. elegans		0.62
C37C3.3	C56C10.3	C. elegans		0.45
F22E5.8	ZC239.15	C. elegans		0.6
ZK228.5	ZK228.6	C. elegans		0.7
B0035.6	Y111B2A.3	C. elegans		0.04
F58E1.10	F58E1.11	C. elegans		0.23
F28C12.1	T26E3.9	C. elegans		0.88
F14F7.2	F14F7.3	C. elegans		0.73
Y40B10A.6	Y40B10A.7	C. elegans		0.9
C05E4.6	T06C12.11	C. elegans		0.64
F32B6.5	F47B8.11	C. elegans		0.75
C02E7.4	C02E7.5	C. elegans		0.69
K09C6.7	T10B5.2	C. elegans		0.76
T21B4.5	T21B4.6	C. elegans		0.55
R04B5.5	R04B5.6	C. elegans		0.14
F35F10.11	T20D4.6	C. elegans		0.85
C24B9.5	R08F11.2	C. elegans		0.79
F55G11.6	F55G11.7	C. elegans		0.9
T04A11.7	T04A11.9	C. elegans		0.77
Y61B8A.1	Y61B8A.2	C. elegans		0.85
T05H4.15	Y45G5AM.3	C. elegans		0.67
F37C4.2	F37C4.3	C. elegans		0.84
T25E12.11	T25E12.13	C. elegans		0.54
C54C8.3	E03H4.11	C. elegans		0.86
C36B1.10	Y106G6E.1	C. elegans		0.31
T05C3.7	ZC317.5	C. elegans		0.7
T22F3.5	T22F3.6	C. elegans		0.59
F28C12.4	T06G6.2	C. elegans		0.91
C02A12.4	C17G10.5	C. elegans		0.65
F31F4.18	F31F4.9	C. elegans		0.46
Y46H3B.1	Y46H3B.2	C. elegans		0.03
T09E11.4	T09E11.7	C. elegans		0.84
C31A11.1	C31A11.5	C. elegans		0.98
F07G11.8	Y49C4A.4	C. elegans		0.63
C41G6.3	C41G6.8	C. elegans		0.71
F48F5.4	H04J21.2	C. elegans		0.74
T06C12.2	T06C12.3	C. elegans		0.84
DC2.5	E04F6.15	C. elegans		0.74
M02H5.10	M02H5.11	C. elegans		0.69
F21F8.3	F21F8.4	C. elegans		0.83
K06B4.6	K06B4.7	C. elegans		0.53
C14A6.6	W04E12.4	C. elegans		0.46
Y59A8B.3	Y59A8B.4	C. elegans		0.84
T10D4.10	T10D4.9	C. elegans		0.5
F28C12.5	F28C12.7	C. elegans		0.96
F30B5.6	F30B5.8	C. elegans		0.52
C38D9.6	F47H4.7	C. elegans		0.9
F36D3.5	T08G3.7	C. elegans		1
B0213.10	C41G6.1	C. elegans		0.86
C45G9.1	W01B6.2	C. elegans		0.68
F54B8.6	F54B8.7	C. elegans		0.55
F35E2.6	F35E2.7	C. elegans		0.76
T08G3.1	T08G3.2	C. elegans		0.73
T02G5.4	T02G5.8	C. elegans		0.27
C13A2.9	F07G11.1	C. elegans		0.66
K02E7.11	Y51H7BR.3	C. elegans		0
C24H11.3	Y47D3A.12	C. elegans		0.3
BE10.1	R102.10	C. elegans		0.28
C03G6.9	F37B4.3	C. elegans		0.56
Y1H11.1	Y1H11.2	C. elegans		0.85
C47A10.10	C47A10.7	C. elegans		0.68
F35F10.13	T20D4.15	C. elegans		0.46
C55A6.5	C55A6.6	C. elegans		0.86
C03A7.9	T28A11.15	C. elegans		0.48
F53A2.6	Y57A10A.30	C. elegans		0.76
C45H4.7	C45H4.8	C. elegans		0.66
F20E11.7	Y68A4A.10	C. elegans		0.76
C32F10.5	T20B12.8	C. elegans		0.06
Y94A7B.7	Y94A7B.9	C. elegans		0.75
F07E5.8	T16A1.2	C. elegans		0.22
F07C4.2	F07C4.9	C. elegans		0.51
K02E11.5	K02E11.6	C. elegans		0.79
C27A12.6	C27A12.8	C. elegans		0.95
F07C4.5	F07C4.8	C. elegans		0.92
F46F5.11	ZK105.3	C. elegans		0.94
Y60A3A.5	Y60A3A.6	C. elegans		0.86
F41D3.2	F41D3.4	C. elegans		0.74
C38C3.9	F09C6.8	C. elegans		0.55
B0280.11	F40G12.10	C. elegans		0.16
T01B10.2	W05E7.3	C. elegans		0.15
C05D12.2	Y19D10B.4	C. elegans		0.58
AH6.5	W02A2.7	C. elegans		0.07
D2062.9	F33H12.4	C. elegans		0.67
F36H1.3	R09E10.9	C. elegans		0.31
W01B11.1	W03D8.3	C. elegans		0.13
T03D3.14	Y45G12A.1	C. elegans		0.91
C46F9.2	C46F9.3	C. elegans		0.93
F57A10.6	T26E4.16	C. elegans		0.39
F47C12.10	F47C12.3	C. elegans		0.75
F20A1.1	F57E7.1	C. elegans		0.62
F34D6.5	F34D6.6	C. elegans		0.9
C43D7.9	F55C9.8	C. elegans		0.71
F49C12.1	F49C12.3	C. elegans		0.72
F26F4.2	F37A8.1	C. elegans		0
T26H2.1	T26H2.3	C. elegans		0.13
Y69H2.11	Y69H2.2	C. elegans		0.68
C02A12.8	F47F6.3	C. elegans		0.72
Y17G9A.3	Y17G9A.4	C. elegans		0.62
B0222.2	B0222.3	C. elegans		0.71
EGAP9.2	EGAP9.3	C. elegans		0.76
B0213.11	B0213.12	C. elegans		0.91
F22D6.11	T15D6.2	C. elegans		0.85
F59A1.14	F59A1.3	C. elegans		0.52
B0454.10	B0454.2	C. elegans		0.78
T05H4.4	T05H4.5	C. elegans		0.05
ZK218.3	ZK218.7	C. elegans		0.96
F10A3.12	F10A3.13	C. elegans		0.95
F55G11.2	F55G11.4	C. elegans		0.92
C50B6.8	F25E5.6	C. elegans		0.68
F59B1.3	H12C20.5	C. elegans		0.88
C32D5.8	T20D4.7	C. elegans		0.81
F59A6.4	T05A7.6	C. elegans		0.33
K07C6.2	K07C6.3	C. elegans		0.97
W02B3.6	Y54F10AM.7	C. elegans		0.69
C36C5.14	C36C5.15	C. elegans		0.82
T17A3.3	T17A3.4	C. elegans		0.49
C18G1.3	K08H2.9	C. elegans		0.79
C47D12.4	Y46G5A.7	C. elegans		0.42
C14C6.8	T15D6.10	C. elegans		0.94
C24B9.10	C24B9.14	C. elegans		0.53
F53C3.3	F53C3.6	C. elegans		0.64
F26D2.3	R07C3.3	C. elegans		0.76
B0213.9	C55A1.3	C. elegans		0.64
C08H9.10	C08H9.12	C. elegans		0.96
C02A12.3	C02A12.9	C. elegans		0.83
F43C11.3	ZK512.7	C. elegans		0.4
M117.4	Y39G10AR.15	C. elegans		0.24
C17F4.7	Y51F10.7	C. elegans		0.28
E03H4.2	ZK1025.3	C. elegans		0.61
B0365.6	F16H6.1	C. elegans		0.28
C13A2.6	K08D9.6	C. elegans		0.78
K08D10.10	R07C12.1	C. elegans		0.72
W10G11.14	W10G11.15	C. elegans		0.84
F11A5.10	R11G10.1	C. elegans		0.7
F47C10.7	F47C10.8	C. elegans		0.68
F55G11.5	K10D11.2	C. elegans		0.64
C27D6.10	C27D6.9	C. elegans		0.73
F23D12.3	F58E10.7	C. elegans		0.8
H23N18.3	T19H12.1	C. elegans		0.93
Y39B6A.22	Y39B6A.23	C. elegans		0.85
M199.2	Y105C5B.19	C. elegans		0.37
R06A4.2	T12E12.3	C. elegans		0.02
R02C2.7	Y105C5B.5	C. elegans		0.56
C39H7.6	C39H7.7	C. elegans		0.61
H24K24.5	Y39A1A.19	C. elegans		0.8
F33H2.3	T19H12.2	C. elegans		0.32
C31B8.13	H05B21.2	C. elegans		0.65
C04E12.4	C04E12.5	C. elegans		0.6
Y41D4B.17	Y41D4B.18	C. elegans		0.51
T03D3.11	T03D3.6	C. elegans		0.86
C16A11.7	F32B6.4	C. elegans		0
ZC455.8	ZC455.9	C. elegans		0.31
K05D4.6	T09F5.8	C. elegans		0.51
W07A12.6	W07A12.7	C. elegans		0.12
T03F7.3	T03F7.4	C. elegans		0.36
F54C8.2	F58A4.3	C. elegans		0.33
F59A1.7	Y37H2A.4	C. elegans		0.51
F20G2.4	K03B8.5	C. elegans		0.38
C36F7.5	F42H11.1	C. elegans		0.66
Y7A9C.8	Y7A9C.9	C. elegans		0.67
F16G10.9	T14G12.6	C. elegans		0.76
C45H4.1	C45H4.3	C. elegans		0.57
M162.7	Y51A2B.6	C. elegans		0.63
R07C3.4	R09E10.3	C. elegans		0.5
F28A10.4	T23E1.3	C. elegans		0
F07G11.9	T01C4.1	C. elegans		0.49
ZC482.6	ZC482.8	C. elegans		0.44
Y37A1B.12	Y37A1B.13	C. elegans		0.68
K07C6.10	R13D7.4	C. elegans		0.81
Y116A8C.17	Y116A8C.20	C. elegans		0.85
C17H12.5	Y62F5A.10	C. elegans		0.37
C42D4.4	T23D5.9	C. elegans		0.67
W04G5.7	W04G5.8	C. elegans		0.37
W05G11.2	ZK678.3	C. elegans		0.65
T06E6.4	T09E8.5	C. elegans		0.83
C35D10.14	C35D10.15	C. elegans		0.72
C04E12.10	F35F10.10	C. elegans		0.97
B0399.2	F11A5.8	C. elegans		0.81
C16C4.15	C16C4.4	C. elegans		0.73
C53A5.4	K06H7.8	C. elegans		0.55
C06B8.2	Y45G12C.1	C. elegans		0.79
H12D21.4	H12D21.7	C. elegans		0.56
F49C12.2	F49C12.4	C. elegans		0.71
C31B8.7	T06A1.5	C. elegans		0.43
C29G2.4	C50H11.14	C. elegans		0.8
F14F8.12	F14F8.13	C. elegans		0.61
T26E4.4	T26E4.5	C. elegans		0.9
F43G6.5	T15H9.6	C. elegans		0.76
Y38H6C.22	Y38H6C.23	C. elegans		0.41
F54B8.2	T26E4.8	C. elegans		0.56
T23D5.6	T23D5.7	C. elegans		0.92
F36D1.2	ZK265.5	C. elegans		0.27
C39E9.5	C39E9.6	C. elegans		0.77
T07G12.10	T07G12.11	C. elegans		0.57
Y39A1B.1	ZK666.7	C. elegans		0.59
C45H4.14	Y5H2B.3	C. elegans		0.21
K06C4.8	K06C4.9	C. elegans		0.49
T09D3.2	T09D3.6	C. elegans		0.85
T24A6.18	T24A6.19	C. elegans		0.83
ZK896.4	ZK896.5	C. elegans		0.75
E02C12.6	E02C12.8	C. elegans		0.8
C27C12.3	F31F6.1	C. elegans		0.87
C06A8.4	F56B3.12	C. elegans		0.31
F08E10.3	R08H2.5	C. elegans		0.83
Y41D4B.7	Y41D4B.9	C. elegans		0.62
T02B11.1	Y43B11AR.2	C. elegans		0.56
F38B7.7	F38B7.8	C. elegans		0.69
F44G3.9	Y60A3A.15	C. elegans		0.19
C24G7.1	C24G7.2	C. elegans		0.89
K04A8.1	K06H6.1	C. elegans		0.86
R02C2.3	Y39H10A.2	C. elegans		0.26
C16C4.10	C16C4.5	C. elegans		0.92
B0554.6	ZK6.10	C. elegans		1
F54B8.11	F54B8.12	C. elegans		0.96
F08D12.10	F08D12.9	C. elegans		0.39
ZC47.4	ZC47.6	C. elegans		0.95
F26A3.8	M01G12.12	C. elegans		1
F58E1.8	F58E1.9	C. elegans		0.44
K11H12.6	K11H12.7	C. elegans		0.2
C49C3.6	C49C3.7	C. elegans		0
C02A12.6	Y113G7B.9	C. elegans		0.85
C23H4.3	C23H4.7	C. elegans		0.8
W06D12.7	Y26G10.2	C. elegans		0.43
F38C2.6	Y116A8C.21	C. elegans		0.2
Y82E9BL.5	Y82E9BL.6	C. elegans		0.96
F15E11.11	F15E11.2	C. elegans		0.7
Y54G11A.12	Y54G11A.15	C. elegans		0.67
F28C6.1	F28C6.2	C. elegans		0.06
R08C7.13	R08C7.9	C. elegans		0.47
T15D6.9	ZK1053.1	C. elegans		0.81
C26B2.2	ZK930.7	C. elegans		0.47
T12C9.1	T12C9.6	C. elegans		0.75
Y46H3D.2	Y46H3D.3	C. elegans		0.57
F38A5.6	W06D4.3	C. elegans		0
T07C5.2	T07C5.3	C. elegans		0.57
C08B6.12	F44G3.5	C. elegans		0.74
C49A1.2	ZK849.4	C. elegans		0.65
F46B3.7	F46B3.8	C. elegans		0.37
W06G6.13	W06G6.8	C. elegans		0.94
K09C6.4	K09C6.5	C. elegans		0.86
Y40B10B.1	Y9C9A.1	C. elegans		0.47
K07C6.7	K09D9.10	C. elegans		0.88
C17F4.4	Y94A7B.4	C. elegans		0.88
R04D3.2	R04D3.3	C. elegans		0.54
C54C8.2	F56H6.6	C. elegans		0.88
Y119D3A.3	Y119D3A.4	C. elegans		0.82
F36G9.8	F36G9.9	C. elegans		0.18
C06C6.6	Y57G7A.6	C. elegans		0.81
F21H7.11	F49H6.4	C. elegans		0.69
R07B7.8	R07B7.9	C. elegans		0.27
T06E6.6	T06E6.7	C. elegans		0.69
C12D5.8	C33G8.7	C. elegans		0.44
F49H6.11	Y102A5C.33	C. elegans		0.72
F28A10.9	T07D3.4	C. elegans		0.57
F59B1.10	F59B1.8	C. elegans		0.69
F59E11.16	R08H2.2	C. elegans		0.92
T17A3.9	VW02B12L.4	C. elegans		0
F55H12.1	ZK1010.9	C. elegans		0.56
C38D9.2	F15D4.5	C. elegans		0.12
F49H6.1	F49H6.2	C. elegans		0.94
C25G4.7	ZK973.8	C. elegans		0.19
F43C11.1	F43C11.2	C. elegans		0.33
B0496.2	R13A1.3	C. elegans		0.91
Y119D3A.2	Y82E9BL.17	C. elegans		0.74
R07C3.14	R07C3.5	C. elegans		0.42
F10A3.1	F44G3.10	C. elegans		0.67
Y47H10A.1	Y77E11A.10	C. elegans		0.77
C10G8.4	Y26D4A.12	C. elegans		0.78
C39B5.12	Y22D7AR.8	C. elegans		0.9
R102.7	R10E4.3	C. elegans		0.03
K10D11.3	K10D11.6	C. elegans		0.35
C16C8.13	C16C8.14	C. elegans		0.59
ZK1251.11	ZK1251.2	C. elegans		0.43
W10G11.1	W10G11.2	C. elegans		0.96
C36C5.10	C36C5.11	C. elegans		0.88
F22H10.5	Y40A1A.1	C. elegans		0.54
T27E7.8	ZK6.9	C. elegans		0.68
F29C4.5	F38B7.5	C. elegans		0.33
ZC482.2	ZC482.3	C. elegans		0.74
C42D4.11	Y116A8A.8	C. elegans		0.24
F18F11.4	T09E11.8	C. elegans		0.06
M02H5.3	M02H5.4	C. elegans		0.92
C09G9.6	ZC513.6	C. elegans		0.53
C25F9.5	M04C3.1	C. elegans		0.37
T01B10.1	W05E7.1	C. elegans		0.16
F26D2.13	F26D2.14	C. elegans		0.96
F28F8.4	F28F8.8	C. elegans		0.39
Y46G5A.27	Y46G5A.28	C. elegans		0.16
F55G11.9	Y53C10A.9	C. elegans		0.64
F37B4.4	W02H5.6	C. elegans		0.67
F36G9.1	H24D24.1	C. elegans		0.86
B0348.1	B0348.2	C. elegans		0.63
T08E11.8	ZK250.5	C. elegans		0.94
C32H11.1	K08D8.4	C. elegans		0.64
C03A7.3	C44C3.7	C. elegans		0.57
C02E7.13	C31A11.9	C. elegans		0.64
C33C12.5	T16A1.8	C. elegans		0.46
F38A1.5	F59A7.1	C. elegans		0.92
T24A6.5	Y39G10AR.22	C. elegans		0.71
Y110A2AL.4	Y110A2AL.7	C. elegans		0.59
Y73B6BL.40	Y73B6BL.41	C. elegans		0.82
F14F9.3	F14F9.4	C. elegans		0.58
C50H11.12	R13D7.1	C. elegans		0.79
Y94A7B.6	Y94A7B.8	C. elegans		0.97
ZK228.7	ZK228.8	C. elegans		0.87
B0432.11	K07H8.7	C. elegans		0.33
F18E3.4	F18E3.5	C. elegans		0.66
F44G3.1	R08H2.13	C. elegans		0.85
F31D5.1	Y52E8A.4	C. elegans		0.56
F35D11.8	F35D11.9	C. elegans		0.63
C01G5.3	Y75B7B.1	C. elegans		0.66
F22F1.2	F39F10.2	C. elegans		0.94
W04G5.10	W04G5.6	C. elegans		0.66
Y57A10C.7	Y57A10C.8	C. elegans		0.38
F11D11.5	F11D11.8	C. elegans		0.53
F36D3.3	T26H2.8	C. elegans		0.27
C14C11.6	Y38A10A.6	C. elegans		0.61
F36A4.2	F36A4.4	C. elegans		0.84
T22B2.1	Y73C8C.8	C. elegans		0.83
Y39A3A.4	Y48G9A.9	C. elegans		0.27
C17H1.5	C17H1.9	C. elegans		0.65
K02F6.3	K02F6.4	C. elegans		0.11
F40H7.7	F40H7.8	C. elegans		0.86
F28B1.6	Y60A3A.22	C. elegans		0.68
W09G10.5	W10G11.12	C. elegans		0.56
C54F6.8	C54F6.9	C. elegans		0.6
C41G6.7	F49A5.8	C. elegans		0.37
F14F9.7	Y47G7B.1	C. elegans		0.45
C51F7.2	T19C4.9	C. elegans		0.88
K05F1.9	ZK354.7	C. elegans		0.39
T12A7.7	W05H5.4	C. elegans		0.3
T05H4.2	T28C12.3	C. elegans		0.83
C13D9.5	C13D9.6	C. elegans		0.63
F16G10.6	F43C11.12	C. elegans		0.52
Y39G8B.3	Y39G8B.4	C. elegans		0.91
ZK39.5	ZK39.6	C. elegans		0.7
F26G5.2	F26G5.5	C. elegans		0.87
F44F1.4	F44F1.5	C. elegans		0.91
Y47D3A.1	Y48A6C.5	C. elegans		0.35
AH6.10	AH6.6	C. elegans		0.83
F49A5.9	T25E12.8	C. elegans		0.95
C08E3.10	C08E3.9	C. elegans		0.9
F58E1.2	F58E1.3	C. elegans		0.46
Y54G2A.37	Y54G2A.9	C. elegans		0.89
C06E7.7	H04M03.9	C. elegans		0.8
F33E11.1	F47C10.3	C. elegans		0.79
R05A10.6	Y105C5B.25	C. elegans		0.79
B0554.2	B0554.4	C. elegans		0.58
C47F8.3	T15D6.5	C. elegans		0.84
C13D9.4	F26G5.10	C. elegans		0.81
C16C4.6	C52E2.1	C. elegans		0.72
B0238.3	B0238.5	C. elegans		0.8
F58E2.3	F58E2.4	C. elegans		0.3
F49F1.1	F49F1.6	C. elegans		0.51
C17F4.8	C40A11.3	C. elegans		0.65
Y73C8C.11	Y73C8C.6	C. elegans		0.91
F21D9.1	T02H6.5	C. elegans		0.86
T28A8.3	Y57A10A.4	C. elegans		0.79
W10G11.6	Y25C1A.4	C. elegans		0.68
F59A1.11	F59A1.12	C. elegans		0
C09G12.6	C35D6.10	C. elegans		0.58
C23H4.6	F54D5.14	C. elegans		0.06
Y38E10A.28	Y57A10C.11	C. elegans		0.53
C36E6.1	M01A10.1	C. elegans		0.52
F18A12.4	F18A12.6	C. elegans		0.72
M199.6	M199.7	C. elegans		0.18
T01G6.4	T01G6.5	C. elegans		0.52
C17A2.1	ZK1025.9	C. elegans		0.87
F47G4.2	Y71A12B.12	C. elegans		0.36
W09D12.2	W09D12.3	C. elegans		0.36
F07F6.7	F07F6.8	C. elegans		0
F17B5.5	F21H7.4	C. elegans		0.66
ZK697.12	ZK697.5	C. elegans		0.92
Y116A8C.14	Y116A8C.16	C. elegans		0
F17A2.11	F17A2.9	C. elegans		0.87
C06B8.10	C06B8.6	C. elegans		0.52
F30A10.11	R09E10.8	C. elegans		0.44
ZC132.9	ZK218.4	C. elegans		0.27
C12D5.2	T24A6.8	C. elegans		0.72
T03E6.3	Y70C5C.6	C. elegans		0.87
F11D11.1	Y17D7B.6	C. elegans		0.52
C08F1.10	F36H5.4	C. elegans		0.83
C44H9.2	C44H9.4	C. elegans		0.68
F52C6.14	Y54G2A.20	C. elegans		0.6
T08G3.12	Y70C5C.4	C. elegans		0.9
C47A10.11	C47A10.9	C. elegans		0.94
F56D6.4	F56D6.5	C. elegans		0.58
F25H9.1	F25H9.3	C. elegans		0.59
F07C4.13	R03H4.9	C. elegans		0.97
F14H3.4	F14H3.5	C. elegans		0.3
F28A10.8	T02H6.9	C. elegans		0.87
T10D4.5	T21B4.14	C. elegans		0.93
H25K10.7	Y37A1B.10	C. elegans		0.57
C05B5.6	Y66A7A.1	C. elegans		0.64
T27E7.6	Y57G11B.1	C. elegans		0.57
C01G5.4	C09B9.7	C. elegans		0.61
R74.8	Y110A7A.15	C. elegans		0.44
F15H10.5	F15H10.9	C. elegans		0.37
F14H8.4	F14H8.5	C. elegans		0.18
F09C6.1	Y105C5B.14	C. elegans		0
C49D10.10	F18A12.1	C. elegans		0.82
Y116A8C.4	Y116A8C.5	C. elegans		0.86
ZK1240.3	ZK1240.8	C. elegans		0.79
Y57G11C.40	Y57G11C.41	C. elegans		0.67
E_BE45912.2	Y34F4.5	C. elegans		0
E04A4.1	Y17G9B.7	C. elegans		0.6
Y43F8C.5	Y53G8AR.1	C. elegans		0.76
R08C7.6	Y25C1A.1	C. elegans		0.75
R05A10.4	Y45F10B.15	C. elegans		0.51
T08G3.8	Y32B12B.7	C. elegans		0.77
Y39A3A.2	Y44A6B.3	C. elegans		0.57
K05F6.9	M01D1.10	C. elegans		0.83
W09C5.4	ZK84.7	C. elegans		0.43
F01G10.5	T09A5.10	C. elegans		0.09
C47E12.11	F02E9.3	C. elegans		0.11
H27M09.5	Y119C1B.1	C. elegans		0.86
M01G12.4	ZK1037.9	C. elegans		0.81
R06B10.2	R155.2	C. elegans		0.85
Y17G9B.1	Y75B8A.25	C. elegans		0
C06B8.9	T05E12.4	C. elegans		0.63
C29F3.7	T05E12.6	C. elegans		0.73
Y38H6C.10	Y38H6C.11	C. elegans		0.6
C28C12.1	Y59H11AM.4	C. elegans		0.72
C38D9.5	Y67A10A.3	C. elegans		0.32
C50H2.4	C50H2.5	C. elegans		0
F19F10.10	F19F10.11	C. elegans		0.64
M01E5.6	T04D3.2	C. elegans		0.84
Y105C5B.17	Y105C5B.18	C. elegans		0.33
C16C8.10	C31H5.7	C. elegans		0
C46C2.3	T24H10.5	C. elegans		0.14
F10E9.2	Y38H8A.2	C. elegans		0
B0001.5	B0001.8	C. elegans		0.34
B0457.4	C29F5.2	C. elegans		0.8
C03G6.2	K07C6.11	C. elegans		0.84
C06A5.6	ZK856.12	C. elegans		0
C36B7.1	C36B7.2	C. elegans		0.75
D1005.3	Y44E3B.1	C. elegans		0.05
D2096.5	T26A8.3	C. elegans		0.79
F10A3.11	T07D3.2	C. elegans		0.34
F15E6.4	F15E6.8	C. elegans		0.42
F47C12.7	F47C12.8	C. elegans		0.8
F59D6.1	M02D8.6	C. elegans		0.43
K04F1.8	K04F1.9	C. elegans		0.74
M04D8.2	M04D8.3	C. elegans		0.85
R13D7.7	Y45G12C.2	C. elegans		0.59
T02D1.7	Y116A8C.44	C. elegans		0
T08B6.3	ZK697.10	C. elegans		0.86
T09E11.1	T15D6.7	C. elegans		0.95
ZC334.10	ZC334.8	C. elegans		0.41
R10E11.2	Y38F2AL.4	Caenorhabditis	*	0.66	*
F45H10.2	R07E4.3	Caenorhabditis	*	0	*
T23F2.3	T23F2.5	Caenorhabditis	*	0.93
F52D10.3	M117.2	Caenorhabditis	*	0.17	*
F54D8.3	K04F1.15	Caenorhabditis	*	0.45	*
C17F4.3	T23F6.2	Caenorhabditis	*	0.86
C29F7.3	F40F8.1	Caenorhabditis	*	0.36	*
H11E01.2	Y15E3A.4	Caenorhabditis	*	0.43	*
R90.3	R90.4	Caenorhabditis	*	0.83	*
F26E4.12	R05H10.5	Caenorhabditis	*	0.55	*
C24A3.4	ZK892.4	Caenorhabditis	*	0	*
F40F4.2	F40F4.3	Caenorhabditis	*	0.48	*
F39G3.1	M88.1	Caenorhabditis	*	0.3	*
C54F6.14	D1037.3	Caenorhabditis	*	0	*
C50F7.10	E02H9.5	Caenorhabditis	*	0	*
C03G5.1	C34B2.7	Caenorhabditis	*	0.06	*
C13D9.7	C13D9.8	Caenorhabditis	*	0.73	*
F07B10.2	F07B10.3	Caenorhabditis	*	0.57	*
C25E10.8	C25E10.9	Caenorhabditis	*	0.53	*
F01D5.7	F01D5.8	Caenorhabditis	*	0.26	*
Y49E10.3	Y75B8A.30	Caenorhabditis	*	0.76	*
F40G12.1	K02E11.2	Caenorhabditis	*	0.48	*
H32K16.1	Y38H6C.17	Caenorhabditis	*	0.4	*
C05C10.1	C05C10.4	Caenorhabditis	*	0.68	*
F38A3.2	M195.1	Caenorhabditis	*	0.81	*
F46F11.2	M01E11.5	Caenorhabditis	*	0.31	*
C52B9.7	W03G9.6	Caenorhabditis	*	0	*
F53C3.12	Y46G5A.24	Caenorhabditis	*	0.06	*
C50H11.1	F41C3.3	Caenorhabditis	*	0.13	*
C15F1.7	ZK430.3	Caenorhabditis	*	0.49	*
F02C12.5	K06G5.2	Caenorhabditis	*	0.52	*
C10E2.6	T02G5.12	Caenorhabditis	*	0.33	*
F57F4.1	T07D3.9	Caenorhabditis	*	0.17	*
F41E7.1	F57G8.5	Caenorhabditis	*	0.41	*
F46F5.14	ZK1055.2	Caenorhabditis	*	0.87
F09F3.6	T04H1.3	Caenorhabditis	*	0.86
B0285.8	B0285.9	Caenorhabditis	*	0.76	*
K12G11.3	K12G11.4	Caenorhabditis	*	0.86
K11G12.3	K11G12.4	Caenorhabditis	*	0.79	*
C18H7.4	R05H5.4	Caenorhabditis	*	0.96
C05G5.4	F23H11.3	Caenorhabditis	*	0.15	*
C05E11.4	C05E11.5	Caenorhabditis	*	0.22	*
T19D12.10	T19D12.9	Caenorhabditis	*	0.66	*
F40F4.4	ZK742.5	Caenorhabditis	*	0.54	*
T13A10.12	T13A10.13	Caenorhabditis	*	0.98
C06E4.6	W03F9.9	Caenorhabditis	*	0.88
Y73C8C.2	ZK896.7	Caenorhabditis	*	0.25	*
C27A7.7	VC27A7L.1	Caenorhabditis	*	0.43	*
Y22F5A.4	Y22F5A.5	Caenorhabditis	*	0.77	*
F37F2.3	R107.7	Caenorhabditis	*	0.82	*
C04F6.4	K08F9.2	Caenorhabditis	*	0.06	*
F31D4.8	W02D9.10	Caenorhabditis	*	0	*
C42D4.3	F35B3.4	Caenorhabditis	*	0.65	*
W02D3.5	W02D3.7	Caenorhabditis	*	0.74	*
R13H7.1	T05A12.1	Caenorhabditis	*	0.68	*
C44C10.3	T12B3.2	Caenorhabditis	*	0.82	*
R11H6.2	Y57E12AL.1	Caenorhabditis	*	0	*
C04E6.2	F58D7.1	Caenorhabditis	*	0.28	*
F42G10.2	VZC374L.1	Caenorhabditis	*	0.49	*
C09H5.9	F58G4.5	Caenorhabditis	*	0.55	*
F27C8.1	F52H2.2	Caenorhabditis	*	0.56	*
C45B11.4	T04C12.2	Caenorhabditis	*	0.53	*
K06B4.12	W06D12.5	Caenorhabditis	*	0.68	*
C14C11.5	W05B10.5	Caenorhabditis	*	0.71	*
C24B9.12	ZK678.6	Caenorhabditis	*	0.63	*
R11E3.2	T07G12.5	Caenorhabditis	*	0.84
T01C8.4	T01C8.5	Caenorhabditis	*	0.59	*
F17A9.4	W06H8.2	Caenorhabditis	*	0.91
C33H5.1	K01D12.1	Caenorhabditis	*	0.93
D1065.1	F45F2.5	Caenorhabditis	*	0.72	*
C33C12.3	C33C12.8	Caenorhabditis	*	0.58	*
C17A2.7	R09H10.2	Caenorhabditis	*	0.52	*
C03G6.7	C32B5.2	Caenorhabditis	*	0.65	*
Y53G8B.1	Y71F9AL.5	Caenorhabditis	*	0.77	*
F54D1.6	R09E10.5	Caenorhabditis	*	0.19	*
K11G9.6	T08G5.10	Caenorhabditis	*	0.23	*
F02A9.2	F02A9.3	Caenorhabditis	*	0.61	*
K08F4.9	T04B2.6	Caenorhabditis	*	0.56	*
F01F1.12	T05D4.1	Caenorhabditis	*	0	*
C12D8.10	F28H6.1	Caenorhabditis	*	0.43	*
F38E11.1	F38E11.2	Caenorhabditis	*	0.6	*
Y51A2D.4	Y51A2D.5	Caenorhabditis	*	0.86
F25E2.4	R04E5.10	Caenorhabditis	*	0.43	*
F52B5.6	F55D10.2	Caenorhabditis	*	0	*
F58G4.6	F58G4.7	Caenorhabditis	*	0.93
C28H8.4	F09B9.3	Caenorhabditis	*	0	*
C25E10.4	C25E10.5	Caenorhabditis	*	0.86
F18H3.3	Y106G6H.2	Caenorhabditis	*	0.11	*
T05E11.8	T23G4.5	Caenorhabditis	*	0.66	*
F47G6.4	Y66H1A.6	Caenorhabditis	*	0.35	*
F52F12.3	Y105C5A.24	Caenorhabditis	*	0.15	*
B0432.2	C49G7.11	Caenorhabditis	*	0	*
R02D1.1	T27B7.6	Caenorhabditis	*	0.71	*
R13A5.10	Y48A6B.7	Caenorhabditis	*	0.14	*
C31H5.6	W03D8.8	Caenorhabditis	*	0.55	*
C02D5.3	F13A7.10	Caenorhabditis	*	0.54	*
F20D1.9	F55G1.5	Caenorhabditis	*	0.42	*
C04F5.7	C07G3.9	Caenorhabditis	*	0.23	*
F09E8.7	T08G11.5	Caenorhabditis	*	0.81	*
F28G4.2	F28G4.4	Caenorhabditis	*	0.89
C47A10.8	T07H8.1	Caenorhabditis	*	0.83	*
T16H12.8	Y73C8C.9	Caenorhabditis	*	0.27	*
W04D2.2	Y5H2B.7	Caenorhabditis	*	0.8	*
C07A9.11	C07A9.4	Caenorhabditis	*	0.84
Y23H5A.4	Y48B6A.5	Caenorhabditis	*	0.09	*
R07B1.10	W01A11.4	Caenorhabditis	*	0.59	*
K10H10.7	ZK945.8	Caenorhabditis	*	0.41	*
C05D2.3	C05D2.4	Caenorhabditis	*	0.52	*
C54A12.2	F21C10.12	Caenorhabditis	*	0.82	*
C10G11.2	C10G11.3	Caenorhabditis	*	0.84
F14F11.1	R186.5	Caenorhabditis	*	0.95
C02C2.4	T28F3.4	Caenorhabditis	*	0.49	*
K03A11.4	R03G8.3	Caenorhabditis	*	0.89
C33A12.13	C33A12.14	Caenorhabditis	*	0.86
E02C12.2	E02C12.3	Caenorhabditis	*	0.56	*
F46B3.5	R08B4.1	Caenorhabditis	*	0.84
C40H1.5	T28B4.3	Caenorhabditis	*	0.77	*
F28A10.5	K06H6.2	Caenorhabditis	*	0.82	*
F55B12.6	Y9C9A.2	Caenorhabditis	*	0.67	*
F56D5.10	W07A8.1	Caenorhabditis	*	0.81	*
F49E12.10	F49E12.9	Caenorhabditis	*	0.09	*
K12G11.1	K12G11.2	Caenorhabditis	*	0.51	*
T12A2.10	T12A2.9	Caenorhabditis	*	0.64	*
B0218.3	F42G8.3	Caenorhabditis	*	0.56	*
F23H11.1	F54B11.6	Caenorhabditis	*	0.05	*
C13C12.1	M02B7.6	Caenorhabditis	*	0.82	*
D1022.4	D1022.5	Caenorhabditis	*	0.68	*
B0331.1	T19B10.1	Caenorhabditis	*	0.96
C17E7.5	C17E7.6	Caenorhabditis	*	0.63	*
F31F4.3	F31F4.4	Caenorhabditis	*	0.88
B0416.6	M01F1.1	Caenorhabditis	*	0.44	*
F35C8.6	Y18D10A.20	Caenorhabditis	*	0.27	*
F54E12.2	T23H2.3	Caenorhabditis	*	0.48	*
F36G9.3	M153.2	Caenorhabditis	*	0.63	*
C08F8.6	ZK596.2	Caenorhabditis	*	0.84
T07C4.2	T07C4.6	Caenorhabditis	*	0.6	*
C23H5.7	Y76B12C.1	Caenorhabditis	*	0.41	*
Y39A3CL.5	Y77E11A.11	Caenorhabditis	*	0.82	*
C50C10.6	C50C10.7	Caenorhabditis	*	0.75	*
ZK550.5	ZK550.6	Caenorhabditis	*	0.07	*
F16B4.1	F16B4.12	Caenorhabditis	*	0.63	*
M7.12	M7.8	Caenorhabditis	*	0.4	*
F56C9.3	R02F11.3	Caenorhabditis	*	0.54	*
C46A5.1	F38H4.4	Caenorhabditis	*	0.23	*
Y57A10A.10	Y57A10A.28	Caenorhabditis	*	0	*
T27A1.5	Y43F4B.7	Caenorhabditis	*	0.31	*
C37A2.7	Y62E10A.1	Caenorhabditis	*	0.47	*
C33D9.4	R07B5.6	Caenorhabditis	*	0.72	*
B0024.6	F52E1.4	Caenorhabditis	*	0.91
T11F1.2	T11F1.6	Caenorhabditis	*	0.82	*
K07A1.11	K07A1.12	Caenorhabditis	*	0.16	*
F59A3.8	W01B6.5	Caenorhabditis	*	0.53	*
F22E10.5	Y49A3A.1	Caenorhabditis	*	0.23	*
K08D10.3	K08D10.4	Caenorhabditis	*	0.05	*
B0495.2	ZC504.3	Caenorhabditis	*	0.36	*
B0238.6	B0238.8	Caenorhabditis	*	0.84
F54C1.7	ZK673.7	Caenorhabditis	*	0.6	*
K12B6.3	T01C3.4	Caenorhabditis	*	0.85
F55F3.1	Y47D3A.15	Caenorhabditis	*	0.04	*
F35G2.4	Y47D3B.10	Caenorhabditis	*	0.11	*
C34G6.2	F21C3.2	Caenorhabditis	*	0.73	*
C01H6.4	C46H11.2	Caenorhabditis	*	0.34	*
C06E2.3	F40G9.3	Caenorhabditis	*	0.47	*
C46H11.3	M01B12.3	Caenorhabditis	*	0	*
Y5F2A.1	Y5F2A.2	Caenorhabditis	*	0.89
F01D5.10	F25E5.2	Caenorhabditis	*	0.26	*
F59B1.9	R06A4.10	Caenorhabditis	*	0.78	*
Y38C1BA.3	ZK1010.7	Caenorhabditis	*	0.93
R10H10.4	T01C8.2	Caenorhabditis	*	0.49	*
C32E8.8	F55F8.1	Caenorhabditis	*	0.5	*
R144.6	W02D3.4	Caenorhabditis	*	0.58	*
F21F3.5	Y110A7A.3	Caenorhabditis	*	0.75	*
K09C4.1	K09C4.5	Caenorhabditis	*	0.67	*
T03G11.4	ZC410.3	Caenorhabditis	*	0.51	*
C10G11.8	F29G9.5	Caenorhabditis	*	0.68	*
Y57G11C.23	ZK892.3	Caenorhabditis	*	0.87
D2045.6	K08E7.7	Caenorhabditis	*	0.38	*
F37A4.5	K07D4.3	Caenorhabditis	*	0.36	*
AH6.12	AH6.14	Caenorhabditis	*	0.99
F28H7.10	T09A12.3	Caenorhabditis	*	0.78	*
C01B12.1	C27H5.5	Caenorhabditis	*	0.7	*
W04C9.1	ZK484.2	Caenorhabditis	*	0.81	*
F01D4.1	F01D4.2	Caenorhabditis	*	0.61	*
D2092.3	F25G6.3	Caenorhabditis	*	0.96
C46F4.2	F37C12.7	Caenorhabditis	*	0.35	*
F22B5.4	F36A2.7	Caenorhabditis	*	0	*
F48F7.7	Y17G7B.11	Caenorhabditis	*	0.62	*
F53F1.2	F53F1.3	Caenorhabditis	*	0.78	*
F09F3.5	R08F11.7	Caenorhabditis	*	0.49	*
R07G3.2	Y38E10A.7	Caenorhabditis	*	0.85
C01F6.5	F23B2.6	Caenorhabditis	*	0.89
K02A2.3	R13A1.2	Caenorhabditis	*	0.77	*
C43G2.1	Y32H12A.5	Caenorhabditis	*	0.17	*
C37H5.9	K09C8.3	Caenorhabditis	*	0.66	*
F22D6.1	T04B2.2	Caenorhabditis	*	0.76	*
F02A9.6	R107.8	Caenorhabditis	*	0.17	*
C07A12.4	C14B1.1	Caenorhabditis	*	0.48	*
K10H10.4	K10H10.5	Caenorhabditis	*	0.17	*
K01C8.1	Y51H7C.9	Caenorhabditis	*	0.22	*
F26B1.6	T04A8.2	Caenorhabditis	*	0.65	*
C47A10.1	K08E7.9	Caenorhabditis	*	0.8	*
B0491.8	T27D12.2	Caenorhabditis	*	0.68	*
C25B8.3	F57F5.1	Caenorhabditis	*	0.88
PAR2.3	T01C8.1	Caenorhabditis	*	0.46	*
C13C4.1	C13C4.2	Caenorhabditis	*	0.86
F32A5.2	ZK430.8	Caenorhabditis	*	0.64	*
F17A2.12	F17A2.6	Caenorhabditis	*	0.72	*
K12H6.6	Y63D3A.8	Caenorhabditis	*	0.28	*
D1009.1	F28D1.9	Caenorhabditis	*	0.09	*
T07C12.6	Y57A10C.3	Caenorhabditis	*	0.92
F15A4.3	Y57A10B.4	Caenorhabditis	*	0.96
F42G9.5	Y69F12A.2	Caenorhabditis	*	0.67	*
C10C6.5	T26A5.1	Caenorhabditis	*	0.95
F53C11.7	F53C11.8	Caenorhabditis	*	0.07	*
K07D8.1	K08E5.3	Caenorhabditis	*	0.18	*
T05H4.1	ZK40.1	Caenorhabditis	*	0.52	*
F16F9.5	T01C8.7	Caenorhabditis	*	0.62	*
C49C3.1	Y46G5A.30	Caenorhabditis	*	0.74	*
C13D9.1	C13D9.2	Caenorhabditis	*	0.6	*
B0416.2	ZK856.6	Caenorhabditis	*	0	*
F32D8.2	F32G8.2	Caenorhabditis	*	0.06	*
F21A10.2	F59B10.1	Caenorhabditis	*	0	*
H14N18.4	T03D8.6	Caenorhabditis	*	0.85
C34C6.1	F15A4.4	Caenorhabditis	*	0.92
T13F2.1	W08D2.4	Caenorhabditis	*	0	*
C46A5.4	T06D8.10	Caenorhabditis	*	0.6	*
C08H9.1	F32A5.3	Caenorhabditis	*	0.59	*
F28F8.2	F46E10.1	Caenorhabditis	*	0.18	*
C25G4.4	C44F1.2	Caenorhabditis	*	0.27	*
F43H9.2	T22G5.5	Caenorhabditis	*	0.32	*
H22K11.1	R12H7.2	Caenorhabditis	*	0.53	*
Y44A6B.1	Y44A6B.2	Caenorhabditis	*	0.5	*
EGAP7.1	T21D12.2	Caenorhabditis	*	0.77	*
M110.7	ZK370.4	Caenorhabditis	*	0	*
C31E10.1	R08C7.7	Caenorhabditis	*	0.71	*
Y26D4A.6	Y53H1A.3	Caenorhabditis	*	0.63	*
Y11D7A.3	Y37A1A.2	Caenorhabditis	*	0.53	*
C09H10.6	C50B6.2	Caenorhabditis	*	0.07	*
F31F6.6	K08E5.2	Caenorhabditis	*	0.7	*
C14B9.3	F36H9.5	Caenorhabditis	*	0.04	*
F49H12.1	F52F12.4	Caenorhabditis	*	0.26	*
C02C2.1	K08E3.1	Caenorhabditis	*	0.84
W02B12.2	W02B12.3	Caenorhabditis	*	0.41	*
ZK742.3	ZK742.4	Caenorhabditis	*	0.77	*
K04F1.13	K04F1.14	Caenorhabditis	*	0.9
T07C4.4	T22G5.7	Caenorhabditis	*	0	*
F59B2.8	F59B2.9	Caenorhabditis	*	0.32	*
F40F9.1	F40F9.2	Caenorhabditis	*	0.55	*
C06A6.5	C30H7.2	Caenorhabditis	*	0.35	*
F58D2.2	T08B6.4	Caenorhabditis	*	0.51	*
C53A5.6	C53A5.9	Caenorhabditis	*	0.86
F15D3.4	F44G3.7	Caenorhabditis	*	0	*
F52F10.2	W03C9.6	Caenorhabditis	*	0.88
C44C10.7	K08H2.5	Caenorhabditis	*	0.41	*
C45E1.1	T23H4.2	Caenorhabditis	*	0.82	*
F58F9.3	F58F9.4	Caenorhabditis	*	0.73	*
C01B12.3	C01B12.5	Caenorhabditis	*	0.67	*
F20C5.4	R08C7.2	Caenorhabditis	*	0.22	*
F47C10.4	T24A6.11	Caenorhabditis	*	0.86
F11E6.1	Y4C6B.6	Caenorhabditis	*	0.78	*
C18B2.4	D2013.6	Caenorhabditis	*	0.05	*
T13F3.2	T13F3.3	Caenorhabditis	*	0.74	*
C52E4.5	D2030.1	Caenorhabditis	*	0.65	*
F57A8.7	F58G11.4	Caenorhabditis	*	0.68	*
F26H9.8	F48E3.3	Caenorhabditis	*	0	*
C09B8.4	T10B11.6	Caenorhabditis	*	0.6	*
F52D2.9	T26H2.6	Caenorhabditis	*	0.35	*
Y65B4BL.5	Y76A2B.3	Caenorhabditis	*	0.72	*
C32C4.1	F44A2.2	Caenorhabditis	*	0.83	*
C03G6.16	Y62E10A.4	Caenorhabditis	*	0.53	*
ZC412.3	ZC412.4	Caenorhabditis	*	0.55	*
M04C9.1	M04C9.3	Caenorhabditis	*	0.7	*
F26D11.10	T23H4.1	Caenorhabditis	*	0.8	*
C24B9.1	T19H12.7	Caenorhabditis	*	0.99
H22K11.2	T19B10.3	Caenorhabditis	*	0	*
C06A8.6	T09A5.9	Caenorhabditis	*	0.78	*
F12F3.1	Y55F3C.3	Caenorhabditis	*	0.85
D1069.4	Y48A6B.1	Caenorhabditis	*	0.9
C31H2.2	F56D5.1	Caenorhabditis	*	0.82	*
F40G12.4	F40G12.5	Caenorhabditis	*	0.46	*
C39E6.6	T05A1.1	Caenorhabditis	*	0.5	*
B0222.4	Y66H1B.4	Caenorhabditis	*	0.81	*
D1014.8	Y74C9A.4	Caenorhabditis	*	0	*
B0212.1	F14B8.7	Caenorhabditis	*	0.77	*
F54F12.1	W03F11.4	Caenorhabditis	*	0.45	*
C50E10.10	F15A4.1	Caenorhabditis	*	0.92
F08B6.4	T25F10.6	Caenorhabditis	*	0.49	*
F32H5.4	T01B11.7	Caenorhabditis	*	0.94
R74.5	T07D1.4	Caenorhabditis	*	0.35	*
ZK112.1	ZK688.6	Caenorhabditis	*	0.25	*
C05C12.3	T01H8.5	Caenorhabditis	*	0.76	*
B0416.1	T13G4.3	Caenorhabditis	*	0.01	*
F27E5.1	K11D2.2	Caenorhabditis	*	0.42	*
C50D2.8	Y119D3B.12	Caenorhabditis	*	0.46	*
F35B12.2	F55A12.4	Caenorhabditis	*	0.86
C18H2.1	F37A4.4	Caenorhabditis	*	0.83	*
C38C10.1	C49A9.7	Caenorhabditis	*	0.46	*
F14F4.1	T07D10.2	Caenorhabditis	*	0.22	*
K10B3.6	T05H10.7	Caenorhabditis	*	0	*
F12B6.2	ZK682.2	Caenorhabditis	*	0.67	*
C06A8.9	K10D3.1	Caenorhabditis	*	0.64	*
T19H12.4	T19H12.5	Caenorhabditis	*	0.37	*
C08B6.5	ZK867.2	Caenorhabditis	*	0.12	*
C24B5.3	F31F6.5	Caenorhabditis	*	0.77	*
B0024.4	F54E2.1	Caenorhabditis	*	0.94
C05E7.1	C05E7.2	Caenorhabditis	*	0.28	*
F10C2.3	F15H10.7	Caenorhabditis	*	0.67	*
B0304.5	B0304.6	Caenorhabditis	*	0.59	*
C50D2.1	E04F6.6	Caenorhabditis	*	0.82	*
C05C8.7	ZK632.4	Caenorhabditis	*	0	*
C44B12.6	T22H6.1	Caenorhabditis	*	0	*
C14C11.3	Y39A1C.4	Caenorhabditis	*	0.88
C33H5.6	C33H5.7	Caenorhabditis	*	0.24	*
F25D7.5	Y70G10A.2	Caenorhabditis	*	0.05	*
C09B9.2	F58D5.8	Caenorhabditis	*	0	*
T21C9.11	T21C9.13	Caenorhabditis	*	0	*
F56C11.2	K07C10.1	Caenorhabditis	*	0.53	*
F21G4.5	K04C1.3	Caenorhabditis	*	0.38	*
C14A4.13	W03G9.5	Caenorhabditis	*	0.75	*
C01C10.3	F08G5.2	Caenorhabditis	*	0.4	*
C24B5.1	F16C3.1	Caenorhabditis	*	0.13	*
C54G10.3	T10H9.5	Caenorhabditis	*	0.32	*
R11G10.2	Y37A1B.5	Caenorhabditis	*	0.27	*
F02E8.6	F09G8.4	Caenorhabditis	*	0.11	*
B0495.1	C41C4.2	Caenorhabditis	*	0.32	*
F55A11.7	F55G1.6	Caenorhabditis	*	0	*
T14G11.3	W06H3.1	Caenorhabditis	*	0.06	*
F13B9.8	F41G3.4	Caenorhabditis	*	0	*
F26G1.6	T16A9.4	Caenorhabditis	*	0.91
F43G6.11	Y51H1A.5	Caenorhabditis	*	0.79	*
C14A4.6	C14A4.7	Caenorhabditis	*	0	*
C11E4.3	C46A5.2	Caenorhabditis	*	0.22	*
AH9.4	F54E4.2	Caenorhabditis	*	0.13	*
D1044.1	H06H21.8	Caenorhabditis	*	0.31	*
C44H4.1	ZK682.5	Caenorhabditis	*	0.54	*
F57C2.5	T12G3.4	Caenorhabditis	*	0.11	*
C15B12.5	F47D12.1	Caenorhabditis	*	0.5	*
B0495.7	C44B7.11	Caenorhabditis	*	0	*
K07C11.3	K07C11.5	Caenorhabditis	*	0	*
C28C12.5	C28C12.7	Caenorhabditis	*	0	*
K02G10.5	Y70G10A.3	Caenorhabditis	*	0.53	*
F36A2.4	F53C11.6	Caenorhabditis	*	0.59	*
C27C12.7	T23F1.7	Caenorhabditis	*	0.35	*
F07C3.1	F56H1.1	Caenorhabditis	*	0.15	*
C48B4.10	C48B4.7	Caenorhabditis	*	0.44	*
T10B10.4	ZK185.3	Caenorhabditis	*	0.3	*
T23B12.5	Y11D7A.9	Caenorhabditis	*	0.55	*
C55C3.1	F01G10.10	Caenorhabditis	*	0.7	*
D2085.2	D2085.7	Caenorhabditis	*	0	*
ZC449.1	ZC449.2	Caenorhabditis	*	0.28	*
F01F1.11	Y47H9C.8	Caenorhabditis	*	0.16	*
C15C8.5	F44D12.2	Caenorhabditis	*	0.44	*
M01E11.3	T07C12.12	Caenorhabditis	*	0	*
B0041.2	C06G1.4	Caenorhabditis	*	0.29	*
B0212.2	T13F2.5	Caenorhabditis	*	0.79	*
B0272.2	M03E7.5	Caenorhabditis	*	0.11	*
B0285.6	R107.1	Caenorhabditis	*	0.66	*
B0303.2	T07C12.9	Caenorhabditis	*	0.64	*
B0310.5	R04B5.9	Caenorhabditis	*	0.64	*
B0416.5	C42C1.8	Caenorhabditis	*	0.57	*
B0454.6	F23F1.6	Caenorhabditis	*	0.83	*
B0457.2	C38C6.3	Caenorhabditis	*	0	*
B0464.3	C24A3.2	Caenorhabditis	*	0.41	*
B0495.4	F58E1.6	Caenorhabditis	*	0.48	*
B0563.7	E02A10.3	Caenorhabditis	*	0.89
C01B12.4	W01D2.5	Caenorhabditis	*	0.77	*
C01F1.4	H02I12.3	Caenorhabditis	*	0.15	*
C01G12.3	F44G4.5	Caenorhabditis	*	0	*
C03A7.11	F56B3.7	Caenorhabditis	*	0.82	*
C03E10.1	T03F7.6	Caenorhabditis	*	0.09	*
C03H5.4	C07E3.9	Caenorhabditis	*	0	*
C04B4.3	F45E6.4	Caenorhabditis	*	0.64	*
C04F5.1	ZK721.1	Caenorhabditis	*	0	*
C04H5.2	EEED8.11	Caenorhabditis	*	0.72	*
C05C9.1	T19C3.5	Caenorhabditis	*	0.27	*
C06G3.1	E02H1.7	Caenorhabditis	*	0.8	*
C06G8.3	F30B5.7	Caenorhabditis	*	0.59	*
C07A9.8	C29F4.2	Caenorhabditis	*	0.91
C07B5.3	F17C11.2	Caenorhabditis	*	0	*
C07F11.2	F32B5.6	Caenorhabditis	*	0	*
C08F8.4	C54G7.2	Caenorhabditis	*	0.47	*
C09C7.1	C14F5.2	Caenorhabditis	*	0.67	*
C09F12.1	T05A10.2	Caenorhabditis	*	0	*
C09G5.7	C54G4.2	Caenorhabditis	*	0.65	*
C12D12.2	K08F4.4	Caenorhabditis	*	0.98
C12D8.1	ZK418.9	Caenorhabditis	*	0.57	*
C14B9.1	T22A3.2	Caenorhabditis	*	0.64	*
C15C6.2	R09E10.6	Caenorhabditis	*	0	*
C15H11.2	Y105C5A.23	Caenorhabditis	*	0.77	*
C16C8.2	F49E12.1	Caenorhabditis	*	0.69	*
C16D6.2	C53C7.1	Caenorhabditis	*	0.59	*
C16H3.1	F21A10.1	Caenorhabditis	*	0.89
C18F10.6	T12A2.12	Caenorhabditis	*	0.94
C26E6.2	Y11D7A.13	Caenorhabditis	*	0.8	*
C27A7.1	C27A7.3	Caenorhabditis	*	0.11	*
C27H5.2	F46H5.7	Caenorhabditis	*	0.44	*
C27H5.6	R02D5.6	Caenorhabditis	*	0.31	*
C29E6.4	F52B11.3	Caenorhabditis	*	0.38	*
C29F7.6	F23D12.5	Caenorhabditis	*	0.62	*
C33A12.10	C33A12.11	Caenorhabditis	*	0.89
C33G3.5	F18E9.7	Caenorhabditis	*	0	*
C34D4.15	F58F6.1	Caenorhabditis	*	0.87
C35C5.8	F16C3.2	Caenorhabditis	*	0	*
C36B7.6	R166.2	Caenorhabditis	*	0.33	*
C37A5.1	T19C3.1	Caenorhabditis	*	0.95
C38C6.4	C42C1.1	Caenorhabditis	*	0.72	*
C39D10.6	F17H10.2	Caenorhabditis	*	0.27	*
C39E9.8	Y105C5A.8	Caenorhabditis	*	0.16	*
C40H1.4	Y53F4B.2	Caenorhabditis	*	0.89
C43G2.4	F32B6.9	Caenorhabditis	*	0.57	*
C45B2.4	T24D8.1	Caenorhabditis	*	0.98
C50F2.6	ZC455.10	Caenorhabditis	*	0.84
C52E4.2	F13G3.9	Caenorhabditis	*	0.23	*
C53B4.6	F15B10.1	Caenorhabditis	*	0.11	*
C53B7.5	F10D2.4	Caenorhabditis	*	0.49	*
C54E10.2	W09G10.3	Caenorhabditis	*	0.5	*
D1025.2	F52A8.5	Caenorhabditis	*	0	*
D2024.7	ZK1320.1	Caenorhabditis	*	0	*
E02H9.8	H10E21.3	Caenorhabditis	*	0.54	*
EGAP2.3	F07H5.9	Caenorhabditis	*	0.76	*
F08F3.9	Y39E4B.2	Caenorhabditis	*	0.8	*
F08G2.7	F54D5.5	Caenorhabditis	*	0.63	*
F09C3.2	F45E1.3	Caenorhabditis	*	0	*
F09E10.8	K08E3.3	Caenorhabditis	*	0	*
F10G2.2	F58E6.4	Caenorhabditis	*	0.81	*
F10G7.4	K08A8.3	Caenorhabditis	*	0	*
F11C1.1	F42H10.2	Caenorhabditis	*	0.25	*
F11C1.2	F55F8.6	Caenorhabditis	*	0	*
F13A7.3	F57G8.8	Caenorhabditis	*	0.28	*
F13G3.7	Y43C5B.3	Caenorhabditis	*	0.12	*
F15B9.9	W09G12.4	Caenorhabditis	*	0.68	*
F16B4.2	Y17G7B.8	Caenorhabditis	*	0.1	*
F18A12.8	ZK20.6	Caenorhabditis	*	0.68	*
F20D6.8	W04C9.5	Caenorhabditis	*	0.16	*
F20G2.3	R03A10.5	Caenorhabditis	*	0.51	*
F21F3.2	Y106G6D.4	Caenorhabditis	*	0.65	*
F22B7.7	T28A8.1	Caenorhabditis	*	0.77	*
F22F7.1	F22F7.2	Caenorhabditis	*	0.4	*
F22H10.1	ZC373.3	Caenorhabditis	*	0.38	*
F25C8.2	F55C5.6	Caenorhabditis	*	0.29	*
F25F2.1	F26A1.3	Caenorhabditis	*	0.28	*
F26E4.5	F53G12.6	Caenorhabditis	*	0.72	*
F28F8.1	F53E10.2	Caenorhabditis	*	0.46	*
F28H1.2	F49D11.8	Caenorhabditis	*	0.57	*
F31D4.6	K07B1.1	Caenorhabditis	*	0.65	*
F31F6.7	F58G1.5	Caenorhabditis	*	0.66	*
F32B4.6	R05D7.4	Caenorhabditis	*	0.07	*
F32D8.10	T11F9.1	Caenorhabditis	*	0.74	*
F33D4.3	F49E10.3	Caenorhabditis	*	0.73	*
F35G12.11	T21C9.4	Caenorhabditis	*	0	*
F35G12.8	R13G10.1	Caenorhabditis	*	0.35	*
F36A2.9	T19D7.7	Caenorhabditis	*	0.24	*
F36A4.8	R90.2	Caenorhabditis	*	0.86
F37H8.5	K07D4.8	Caenorhabditis	*	0.4	*
F40A3.7	F59B2.13	Caenorhabditis	*	0.63	*
F40B5.2	T23G7.2	Caenorhabditis	*	0	*
F41B4.4	ZC196.7	Caenorhabditis	*	0.85
F41E7.6	T20B3.1	Caenorhabditis	*	0.37	*
F41H10.5	M02B1.3	Caenorhabditis	*	0.53	*
F44B9.3	F44B9.4	Caenorhabditis	*	0.24	*
F45E4.11	T09B9.2	Caenorhabditis	*	0.85
F47G4.3	K11H3.1	Caenorhabditis	*	0	*
F52C12.5	F55A8.1	Caenorhabditis	*	0.29	*
F52E1.10	T14F9.1	Caenorhabditis	*	0	*
F52H3.3	Y75B12B.4	Caenorhabditis	*	0.58	*
F53B3.1	F58G1.2	Caenorhabditis	*	0.09	*
F54B8.5	T22H6.5	Caenorhabditis	*	0.77	*
F54F11.3	W07G1.2	Caenorhabditis	*	0.92
F55A12.7	K11D2.3	Caenorhabditis	*	0.33	*
F55C5.2	T12B3.3	Caenorhabditis	*	0.93
F56A12.2	M04G7.3	Caenorhabditis	*	0.17	*
F56B3.2	M03F4.6	Caenorhabditis	*	0.26	*
F58B4.1	T02B11.7	Caenorhabditis	*	0.82	*
F58G1.4	T05A7.1	Caenorhabditis	*	0	*
F59A1.6	W05B10.3	Caenorhabditis	*	0.54	*
F59B2.7	T25G12.4	Caenorhabditis	*	0.46	*
H17B01.1	R09B5.11	Caenorhabditis	*	0.48	*
K02A4.1	Y44A6D.5	Caenorhabditis	*	0	*
K02F3.6	K07C5.5	Caenorhabditis	*	0.04	*
K03H6.1	K03H6.5	Caenorhabditis	*	0.82	*
K04C1.4	T12D8.6	Caenorhabditis	*	0.55	*
K04C1.6	Y51A2D.12	Caenorhabditis	*	0.53	*
K06A1.4	Y5H2B.2	Caenorhabditis	*	0.74	*
K07C11.10	Y38H6C.3	Caenorhabditis	*	0	*
K07C11.4	R12A1.4	Caenorhabditis	*	0.75	*
K08C7.1	T28H11.8	Caenorhabditis	*	0.82	*
K08C9.1	K08C9.2	Caenorhabditis	*	0	*
K09E4.5	ZK622.2	Caenorhabditis	*	0	*
M03F8.1	ZK596.3	Caenorhabditis	*	0	*
M05D6.5	T20D3.6	Caenorhabditis	*	0	*
R02E12.8	T09A5.3	Caenorhabditis	*	0.87
R02F2.8	Y18D10A.23	Caenorhabditis	*	0.87
R03E1.2	T14B4.3	Caenorhabditis	*	0	*
R107.6	ZC84.3	Caenorhabditis	*	0.45	*
R11D1.3	R11D1.4	Caenorhabditis	*	0.64	*
R173.3	T07H6.1	Caenorhabditis	*	0.83	*
T03D3.1	T25B9.7	Caenorhabditis	*	0.63	*
T04F8.4	Y53H1B.1	Caenorhabditis	*	0.96
T04G9.4	T28H10.1	Caenorhabditis	*	0	*
T05C12.1	W06F12.3	Caenorhabditis	*	0.66	*
T06A4.3	ZC434.9	Caenorhabditis	*	0.88
T07D4.1	T23C6.5	Caenorhabditis	*	0.41	*
T08D10.2	Y40B1B.6	Caenorhabditis	*	0.14	*
T14B4.6	T14B4.7	Caenorhabditis	*	0.85
T14G10.3	T14G10.4	Caenorhabditis	*	0.58	*
T20C4.1	T28A11.9	Caenorhabditis	*	0.89
T20H4.2	Y22D7AL.16	Caenorhabditis	*	0.25	*
T21G5.5	T23G11.3	Caenorhabditis	*	0.42	*
T22A3.4	ZC8.3	Caenorhabditis	*	0.41	*
T22H6.3	T22H6.4	Caenorhabditis	*	0.78	*
T23G11.7	Y34B4A.2	Caenorhabditis	*	0	*
T27E9.5	ZC506.3	Caenorhabditis	*	0	*
T28F3.5	W09B6.1	Caenorhabditis	*	0.15	*
W01C9.5	Y17G7B.6	Caenorhabditis	*	0.63	*
W03G1.7	ZK455.4	Caenorhabditis	*	0.83	*
Y43F8A.5	Y4C6B.5	Caenorhabditis	*	0.11	*
Y71H9A.2	Y71H9A.3	Caenorhabditis	*	0.97
Y73F4A.2	Y73F4A.3	Caenorhabditis	*	0.56	*
ZC455.5	ZC455.6	Caenorhabditis	*	0.92
ZK1321.3	ZK525.2	Caenorhabditis	*	0.31	*
ZK930.2	ZK930.3	Caenorhabditis	*	0	*
C36E8.5	K01G5.7	Caenorhabditis		0.97
F33D11.10	Y65B4A.6	Caenorhabditis		0.65
C47B2.3	F26E4.8	Caenorhabditis		0.99
K09A9.5	T26A5.3	Caenorhabditis		0
T06E4.4	T06E4.6	Caenorhabditis		0.67
F07D10.1	T22F3.4	Caenorhabditis		0
C05E4.9	C08F11.14	Caenorhabditis		0
C53B4.7	F56H6.5	Caenorhabditis		0.03
C02E7.6	Y48G8AL.12	Caenorhabditis		0.76
B0365.1	D1005.1	Caenorhabditis		0.06
F48F7.1	T07D3.7	Caenorhabditis		0.51
C06A1.1	C41C4.8	Caenorhabditis		0.31
F09D12.1	F41E6.2	Caenorhabditis		0.21
C24F3.6	C53B4.5	Caenorhabditis		0.7
C09E7.8	C09E7.9	Caenorhabditis		0.38
F56F11.4	Y49E10.1	Caenorhabditis		0.49
R05D8.8	R05D8.9	Caenorhabditis		0.87
Y65B4BR.1	Y73B6BL.37	Caenorhabditis		0.72
C15H9.6	F43E2.8	Caenorhabditis		0.69
F59D6.7	ZK856.8	Caenorhabditis		0.52
C02D5.1	C37A2.3	Caenorhabditis		0.26
F20B6.2	Y110A7A.12	Caenorhabditis		0.12
T08A9.12	T08A9.8	Caenorhabditis		0.86
AH10.1	ZK1127.2	Caenorhabditis		0.36
Y4C6B.3	Y4C6B.4	Caenorhabditis		0.66
Y53F4B.31	Y53F4B.33	Caenorhabditis		0.96
R11G11.14	ZK6.7	Caenorhabditis		0.85
C06B3.8	M04G12.3	Caenorhabditis		0.71
F54C9.1	T05G5.10	Caenorhabditis		0
F02C9.3	F36H2.1	Caenorhabditis		0.37
C35A11.4	K08F9.1	Caenorhabditis		0.41
C04G6.10	T01B7.8	Caenorhabditis		0.93
C54F6.13	ZK822.3	Caenorhabditis		0.47
C02E7.1	C09H5.2	Caenorhabditis		0.62
F27C8.6	T09B9.1	Caenorhabditis		0.57
C06A8.3	ZK970.7	Caenorhabditis		0.12
C06E4.3	F02C12.2	Caenorhabditis		0.77
F41H8.2	R13D11.1	Caenorhabditis		0.89
T02B11.3	T02B11.4	Caenorhabditis		0.66
K05F1.3	T08G2.3	Caenorhabditis		0.75
F42E11.1	ZK455.7	Caenorhabditis		0.87
T05H4.13	T08B1.3	Caenorhabditis		0.2
C17G10.8	C45B11.3	Caenorhabditis		0.13
Y49E10.18	Y51H4A.5	Caenorhabditis		0.85
F53A9.10	T22E5.5	Caenorhabditis		0.47
T28C12.1	T28C12.2	Caenorhabditis		0.81
C45B2.1	C45B2.2	Caenorhabditis		0.86
C44C1.5	Y60A3A.7	Caenorhabditis		0
F02H6.5	Y9C9A.16	Caenorhabditis		0
B0496.7	F20D12.5	Caenorhabditis		0.33
F56D2.2	F56D2.5	Caenorhabditis		0.07
Y48E1B.8	Y57G11C.31	Caenorhabditis		0.26
C15A11.4	C15A11.7	Caenorhabditis		0.88
F57C12.4	F57C12.5	Caenorhabditis		1
AH6.2	F37H8.4	Caenorhabditis		0.88
T12A7.1	T28F3.1	Caenorhabditis		0.11
C25A1.8	K10B2.3	Caenorhabditis		0.89
B0024.1	B0024.2	Caenorhabditis		0.83
H12C20.3	H12C20.6	Caenorhabditis		0.76
Y51A2D.10	Y51A2D.9	Caenorhabditis		0.73
Y50E8A.16	Y57G11C.1	Caenorhabditis		0.54
F31C3.1	F42G9.2	Caenorhabditis		0.63
T13B5.4	T21B4.2	Caenorhabditis		0.82
F09B9.1	F52F10.4	Caenorhabditis		0.91
C53B7.4	K07A12.3	Caenorhabditis		0
C47G2.1	F22B5.3	Caenorhabditis		0.53
T27C10.1	T27C10.2	Caenorhabditis		0.17
F26F12.7	T14G8.1	Caenorhabditis		0.38
F57H12.3	F57H12.6	Caenorhabditis		0.26
B0244.8	R01H2.3	Caenorhabditis		0.21
F41B5.10	F41B5.9	Caenorhabditis		0.57
F26F12.1	ZK1193.1	Caenorhabditis		0.84
T11A5.6	W05G11.4	Caenorhabditis		0.16
F54D5.3	F54D5.4	Caenorhabditis		0
[truncated: 697 more rows]
