# Supplementary material for: Duplication and Retention Biases of Essential and Non-Essential Genes Revealed by Systematic Knockdown Analyses
Source: PLoS Genet. 2013 May 9;9(5):e1003330. doi: 10.1371/journal.pgen.1003330 (PMC3649981; doi:10.1371/journal.pgen.1003330)
Supplement: Table S4 — Summary of masked phenotypes for the 50 C. elegans duplicate pairs that exhibited masking. (XLS) [file pgen.1003330.s010.xls]

## Sheet: Ce masked phenotype summary
Summary of masked phenotypes for the 50 C. elegans duplicate pairs that exhibited masking.
See Materials and Methods for details of phenotype scoring and phenotype quantification; only masked phenotypes are shown.
Columns C-H indicate statistically significant masked phenotypes (p<0.05) determined by comparison of the double knockdown to the the two single knockdowns for each indicated phenotype measure (see Materials and Methods)
Columns I and J give redundant qualitative phenotypes.
ns, not significant; na, not applicable (e.g. embryonic lethality cannot be scored if worms are sterile); sevr (severe); mod (moderate).
Gene 1	Gene 2	P0: brood size	F1: embryonic lethality	F1: post-embryonic lethality	F1: abnormal morphology	P0: post-embryonic lethality	P0: abnormal morphology	P0: qualitative phenotype	F1: qualitative phenotype
B0041.2	ain-1	na	na	na	na	-	-	Lvl L3	na
cey-3	cey-2	ns	7.17746e-05	0.00031636	ns	-	-
ptr-10	ptr-2	na	na	na	na	-	-	Lvl L2, Gro L2	na
rab-10	rab-8	na	na	na	na	-	-	Gro L3, Unc sevr	na
unc-87	T25F10.6	na	na	na	na	2.1199e-10	-	Prz, Egl	na
ngp-1	nst-1	ns	na	na	na	-	-	Sma sevr	na
pfn-1	pfn-2	na	na	na	na	-	-	Gro L3	na
Y54E10A.12	F57B10.4	ns	2.49181e-10	ns	ns	-	-		Gro L2
F59A6.5	W02B8.2	na	na	na	na	7.33716e-10	-	Egl	na
nasp-1	nasp-2	ns	0.00124894	ns	ns	-	-		Unc sevr, Gro L3
ptr-13	ptr-11	ns	ns	ns	0.000343349	-	-		Unc mild
rsp-1	rsp-2	0.0186027	na	na	na	-	-	Unc mild	na
ZK418.9	C12D8.1	na	na	na	na	-	-	Gro L3	na
far-2	far-1	0.0187785	0.000362258	ns	ns	-	-
mog-1	mog-5	na	na	na	na	-	-	Lvl L1	na
tbx-8	tbx-9	ns	2.82107e-13	ns	0.000314406	-	-
dpy-18	phy-2	na	ns	ns	ns	-	-	Unc sevr, Gro L4	Dpy sevr, Unc sevr
T05D4.1	F01F1.12	na	ns	ns	ns	5.71615e-13	-	Egl	Unc mild
rnp-3	rnp-2	0.0236073	ns	ns	ns	-	-		Gro L2, Unc sevr, Stp
F55G1.6	F55A11.7	0.00877725	na	na	na	-	-		na
ima-3	ima-2	na	na	na	na	-	-	Lvl L3	na
Y11D7A.13	C26E6.2	ns	ns	ns	ns	-	-		Gro L3, Unc mild
gtl-1	gon-2	0.0376344	na	na	na	-	-	Sma mod	na
C42C1.8	B0416.5	0.00141762	5.36699e-19	ns	2.7664e-05	-	-		Gro L2
sptl-2	sptl-3	na	na	na	na	-	-	Gro L3	na
hcp-2	hcp-1	0.000619109	na	na	na	-	-		na
tag-216	unc-78	0.0462985	na	na	na	-	-		na
lsy-2	lsl-1	na	na	na	na	-	-	Sma sevr	na
fox-1	asd-1	na	ns	0.00528072	ns	0.0168845	-
pdi-2	pdi-1	na	na	na	na	-	-	Sma sevr, Lvl L4	na
R07E4.3	F45H10.2	na	na	na	na	-	-	Gro L2	na
sdha-1	sdha-2	0.036466	9.20969e-10	na	na	-	-		na
D1009.1	F28D1.9	na	ns	0.0409868	ns	-	-		Sma sevr, Unc sevr
B0272.2	M03E7.5	ns	ns	ns	ns	-	-		Gro L3, Unc sevr
erd-2	C28H8.4	na	na	na	na	-	-	Gro L2, Lvl L2, Unc sevr	na
ZC504.3	B0495.2	na	na	na	na	-	-	Gro L2	na
F47B10.1	C50F7.4	na	ns	ns	ns	-	-	Gro L3	Gro L2
F22E10.5	Y49A3A.1	na	na	na	na	-	-	Sma mod	na
C29F7.3	F40F8.1	na	0.00158771	ns	ns	-	-	Gro L3	Gro L1, Unc sevr
pab-2	pab-1	na	na	na	na	-	-	Gro L1, Lvl L1	na
C05G5.4	F23H11.3	na	ns	ns	ns	-	-	Gro L3	Gro L3
daf-6	ptr-1	na	ns	ns	ns	-	-	Gro L3, Lvl L2, Unc mild	Gro L3
aco-2	aco-1	na	na	na	na	-	-	Gro L3	na
cit-1.2	cit-1.1	0.000593155	na	na	na	-	-	Sma sevr, Prz	na
rap-1	rap-2	ns	ns	ns	2.05807e-07	-	-		Gro L3
akt-1	akt-2	na	ns	ns	ns	-	-	Gro L4	Gro L2
C31E10.7	W02D3.1	na	na	na	na	-	-	Gro L4, Unc sevr	na
npp-20	npp-18	0.000492311	na	na	na	-	-		na
fat-3	fat-4	ns	ns	ns	ns	-	-		Unc sevr, Gro L3
pptr-2	pptr-1	na	na	na	na	-	5.64102e-15	Gro L4	na

## Sheet: Ce brood size
C. elegans: P0 brood size
Columns C-E give the mean percent of normal P0 brood size for single and double RNAi knockdowns
Column F indicates a statistically significant masked phenotype (p<0.05) comparing the double knockdown to the two single knockdowns (see Materials and Methods).
na (not applicable); ns (not significant).
Gene 1	Gene 2	Gene 1 RNAi	Gene 2 RNAi	Gene 1+2 RNAi	P-value
B0041.2	ain-1	82.0679	na	na	na
cey-3	cey-2	124.759	80.4897	81.1999	ns
ptr-10	ptr-2	82.0679	na	na	na
rab-10	rab-8	na	99.9019	na	na
unc-87	T25F10.6	na	83.0148	na	na
ngp-1	nst-1	0	0	0	ns
pfn-1	pfn-2	9.84815	74.8081	na	na
Y54E10A.12	F57B10.4	88.0652	97.2189	83.3305	ns
F59A6.5	W02B8.2	81.4366	106.767	na	na
nasp-1	nasp-2	81.8154	105.299	106.246	ns
ptr-13	ptr-11	81.4366	117.105	118.052	ns
rsp-1	rsp-2	58.0788	70.389	0.631292	0.0186027
ZK418.9	C12D8.1	120.024	89.7223	na	na
far-2	far-1	86.8815	93.7468	37.8775	0.0187785
mog-1	mog-5	0	na	na	na
tbx-8	tbx-9	98.4815	82.0048	53.5967	ns
dpy-18	phy-2	103.027	37.8775	na	na
T05D4.1	F01F1.12	na	78.7852	na	na
rnp-3	rnp-2	106.767	72.204	9.46937	0.0236073
F55G1.6	F55A11.7	109.608	96.5876	0	0.00877725
ima-3	ima-2	na	93.7468	na	na
Y11D7A.13	C26E6.2	68.8108	95.325	75.755	ns
gtl-1	gon-2	62.2611	12.0735	0	0.0376344
C42C1.8	B0416.5	80.8685	96.5876	28.5975	0.00141762
sptl-2	sptl-3	78.4064	84.2774	na	na
hcp-2	hcp-1	80.2529	104.873	1.42041	0.000619109
tag-216	unc-78	101.559	23.4367	0	0.0462985
lsy-2	lsl-1	na	0	na	na
fox-1	asd-1	98.955	na	na	na
pdi-2	pdi-1	na	65.6543	na	na
R07E4.3	F45H10.2	na	na	na	na
sdha-1	sdha-2	18.702	37.6408	2.13061	0.036466
D1009.1	F28D1.9	107.004	na	na	na
B0272.2	M03E7.5	96.5876	69.4421	57.1319	ns
erd-2	C28H8.4	83.9618	na	na	na
ZC504.3	B0495.2	36.6938	na	na	na
F47B10.1	C50F7.4	131.309	na	na	na
F22E10.5	Y49A3A.1	68.8108	70.7047	na	na
C29F7.3	F40F8.1	86.408	55.8693	na	na
pab-2	pab-1	na	na	na	na
C05G5.4	F23H11.3	96.9664	na	na	na
daf-6	ptr-1	106.688	101.954	na	na
aco-2	aco-1	na	111.17	na	na
cit-1.2	cit-1.1	51.1346	104.794	0	0.000593155
rap-1	rap-2	87.8284	87.1182	43.0857	ns
akt-1	akt-2	55.8693	45.453	na	na
C31E10.7	W02D3.1	27.9347	41.902	na	na
npp-20	npp-18	13.7306	99.9019	0.236734	0.000492311
fat-3	fat-4	72.2829	99.4284	104.163	ns
pptr-2	pptr-1	71.0203	na	na	na

## Sheet: Ce embryonic lethality
C. elegans: F1 embryonic lethality
Columns C-E give the mean percent of normal embryonic F1 survival for single and double RNAi knockdowns
Column F indicates a statistically significant masked phenotype (p<0.05) comparing the double knockdown to the two single knockdowns (see Materials and Methods).
na (not applicable); ns (not significant).
Gene 1	Gene 2	Gene 1 RNAi	Gene 2 RNAi	Gene 1+2 RNAi	P-value
B0041.2	ain-1	102.163	102.784	na	na
cey-3	cey-2	101.086	99.2587	91.588	7.17746e-05
ptr-10	ptr-2	101.139	na	na	na
rab-10	rab-8	102.784	98.8811	na	na
unc-87	T25F10.6	101.911	98.9907	na	na
ngp-1	nst-1	na	na	na	na
pfn-1	pfn-2	0	101.015	na	na
Y54E10A.12	F57B10.4	99.559	97.1962	15.6583	2.49181e-10
F59A6.5	W02B8.2	102.092	101.855	na	na
nasp-1	nasp-2	100.271	101.292	94.7494	0.00124894
ptr-13	ptr-11	101.032	99.2429	101.289	ns
rsp-1	rsp-2	90.0768	100.082	na	na
ZK418.9	C12D8.1	99.9682	99.8732	na	na
far-2	far-1	72.6044	90.6314	13.0342	0.000362258
mog-1	mog-5	na	na	na	na
tbx-8	tbx-9	97.7464	95.4268	43.8409	2.82107e-13
dpy-18	phy-2	98.8108	68.4472	97.6744	ns
T05D4.1	F01F1.12	101.24	2.96282	79.1746	ns
rnp-3	rnp-2	102.185	102.186	100.948	ns
F55G1.6	F55A11.7	100.393	101.227	na	na
ima-3	ima-2	na	0	na	na
Y11D7A.13	C26E6.2	99.8341	98.5899	96.1767	ns
gtl-1	gon-2	86.8695	63.1692	na	na
C42C1.8	B0416.5	96.775	99.3392	17.0352	5.36699e-19
sptl-2	sptl-3	101.473	98.6431	na	na
hcp-2	hcp-1	98.8096	98.6589	na	na
tag-216	unc-78	100.707	100.677	na	na
lsy-2	lsl-1	na	na	na	na
fox-1	asd-1	101.369	99.842	102.107	ns
pdi-2	pdi-1	95.5867	101.927	na	na
R07E4.3	F45H10.2	99.3264	na	na	na
sdha-1	sdha-2	96.577	87.8547	0	9.20969e-10
D1009.1	F28D1.9	99.9591	99.7263	94.5807	ns
B0272.2	M03E7.5	100.427	97.5539	100.159	ns
erd-2	C28H8.4	98.5239	97.3912	na	na
ZC504.3	B0495.2	102.2	77.6588	na	na
F47B10.1	C50F7.4	101.027	93.9791	98.9769	ns
F22E10.5	Y49A3A.1	100.909	65.5002	na	na
C29F7.3	F40F8.1	99.5674	99.6722	75.9307	0.00158771
pab-2	pab-1	na	na	na	na
C05G5.4	F23H11.3	101.567	99.874	99.156	ns
daf-6	ptr-1	100.993	101.521	100.13	ns
aco-2	aco-1	na	99.9252	na	na
cit-1.2	cit-1.1	94.1062	101.233	na	na
rap-1	rap-2	99.1126	99.6629	101.585	ns
akt-1	akt-2	100.562	101.868	98.1887	ns
C31E10.7	W02D3.1	99.0202	98.1624	na	na
npp-20	npp-18	0	100.871	na	na
fat-3	fat-4	98.9512	97.5056	97.4	ns
pptr-2	pptr-1	99.134	101.709	na	na

## Sheet: Ce post-embryonic lethality
C. elegans: P0 and F1 post-embryonic lethality
Columns C-E and H-J give the mean percent of normal F1 or P0 post-embryonic survival for single and double RNAi knockdowns
Columns F and K give the phenotypes scored
Columns G and L indicates a statistically significant masked phenotype (p<0.05) comparing the double knockdown to the two single knockdowns (see Materials and Methods).
na (not applicable); ns (not significant).
Gene 1	Gene 2	F1: Gene 1 RNAi	F1: Gene 2 RNAi	F1: Gene 1+2 RNAi	F1: Phenotype	F1: P-value	P0: Gene 1 RNAi	P0: Gene 2 RNAi	P0: Gene 1+2 RNAi	P0: Phenotype	P0: P-value
B0041.2	ain-1	100.323	100.323	na	na	na	-	-	-	-	-
cey-3	cey-2	100.323	100.077	95.3408	Lvl	0.00031636	-	-	-	-	-
ptr-10	ptr-2	100.323	na	na	na	na	-	-	-	-	-
rab-10	rab-8	100.323	100.323	na	na	na	-	-	-	-	-
unc-87	T25F10.6	89.2056	100.323	na	na	na	86.389	100.323	5.94799	Adl	2.1199e-10
ngp-1	nst-1	na	na	na	na	na	-	-	-	-	-
pfn-1	pfn-2	na	100.323	na	na	na	-	-	-	-	-
Y54E10A.12	F57B10.4	100.323	100.067	99.9917		ns	-	-	-	-	-
F59A6.5	W02B8.2	100.323	100.323	na	na	na	100.323	100.323	24.3082	Adl	7.33716e-10
nasp-1	nasp-2	100.323	100.323	100.323		ns	-	-	-	-	-
ptr-13	ptr-11	100.323	100.323	100.323		ns	-	-	-	-	-
rsp-1	rsp-2	100.323	100.323	na	na	na	-	-	-	-	-
ZK418.9	C12D8.1	99.9435	99.6685	na	na	na	-	-	-	-	-
far-2	far-1	100.323	100.323	100.323		ns	-	-	-	-	-
mog-1	mog-5	na	na	na	na	na	-	-	-	-	-
tbx-8	tbx-9	100.323	100.019	100.323		ns	-	-	-	-	-
dpy-18	phy-2	100.048	100.323	100.323		ns	-	-	-	-	-
T05D4.1	F01F1.12	87.3279	100.323	96.9787	Adl	ns	82.3244	100.323	19.1532	Adl	5.71615e-13
rnp-3	rnp-2	100.323	100.323	100.323		ns	-	-	-	-	-
F55G1.6	F55A11.7	99.8404	99.6466	na	na	na	-	-	-	-	-
ima-3	ima-2	na	100.323	na	na	na	-	-	-	-	-
Y11D7A.13	C26E6.2	99.3938	99.6261	100.323		ns	-	-	-	-	-
gtl-1	gon-2	99.997	100.323	na	na	na	-	-	-	-	-
C42C1.8	B0416.5	99.5429	99.8164	100.323		ns	-	-	-	-	-
sptl-2	sptl-3	100.323	100.323	na	na	na	-	-	-	-	-
hcp-2	hcp-1	100.323	100.14	na	na	na	-	-	-	-	-
tag-216	unc-78	100.323	100.323	na	na	na	-	-	-	-	-
lsy-2	lsl-1	na	na	na	na	na	-	-	-	-	-
fox-1	asd-1	99.8667	76.5757	57.6474	Adl	0.00528072	100.323	62.7017	40.3634	Adl	0.0168845
pdi-2	pdi-1	100.323	96.6071	na	na	na	-	-	-	-	-
R07E4.3	F45H10.2	100.323	na	na	na	na	-	-	-	-	-
sdha-1	sdha-2	98.5313	100.323	na	na	na	-	-	-	-	-
D1009.1	F28D1.9	100.323	97.7745	94.5181	Lvl	0.0409868	-	-	-	-	-
B0272.2	M03E7.5	100.323	100.001	100.323		ns	-	-	-	-	-
erd-2	C28H8.4	100.323	99.7745	na	na	na	-	-	-	-	-
ZC504.3	B0495.2	100.323	100.323	na	na	na	-	-	-	-	-
F47B10.1	C50F7.4	100.323	100.323	100.323		ns	-	-	-	-	-
F22E10.5	Y49A3A.1	100.323	100.323	na	na	na	-	-	-	-	-
C29F7.3	F40F8.1	100.323	100.323	100.323		ns	-	-	-	-	-
pab-2	pab-1	na	na	na	na	na	-	-	-	-	-
C05G5.4	F23H11.3	100.323	100.323	100.323		ns	-	-	-	-	-
daf-6	ptr-1	100.323	100.323	100.323		ns	-	-	-	-	-
aco-2	aco-1	na	100.323	na	na	na	-	-	-	-	-
cit-1.2	cit-1.1	100.323	100.323	na	na	na	-	-	-	-	-
rap-1	rap-2	100.323	100.323	100.323		ns	-	-	-	-	-
akt-1	akt-2	100.323	100.323	100.323		ns	-	-	-	-	-
C31E10.7	W02D3.1	79.3663	100.323	na	na	na	-	-	-	-	-
npp-20	npp-18	na	100.091	na	na	na	-	-	-	-	-
fat-3	fat-4	100.323	100.323	100.323		ns	-	-	-	-	-
pptr-2	pptr-1	99.997	99.831	na	na	na	-	-	-	-	-

## Sheet: Ce abnormal morphology
C. elegans: P0 and F1 abnormal morphology
Columns C-E and H-J give the mean percent of normal F1 or P0 morphology for single and double RNAi knockdowns
Columns F and K give the phenotypes scored
Columns G and L indicates a statistically significant masked phenotype (p<0.05) comparing the double knockdown to the two single knockdowns (see Materials and Methods).
na (not applicable); ns (not significant).
Gene 1	Gene 2	F1: Gene 1 RNAi	F1: Gene 2 RNAi	F1: Gene 1+2 RNAi	F1: Phenotype	F1: P-value	P0: Gene 1 RNAi	P0: Gene 2 RNAi	P0: Gene 1+2 RNAi	P0: Phenotype	P0: P-value
B0041.2	ain-1	100.289	100.289	na	na	na	-	-	-	-	-
cey-3	cey-2	100.289	100.289	100.289		ns	-	-	-	-	-
ptr-10	ptr-2	100.289	na	na	na	na	-	-	-	-	-
rab-10	rab-8	100.289	100.289	na	na	na	-	-	-	-	-
unc-87	T25F10.6	100.289	100.289	na	na	na	-	-	-	-	-
ngp-1	nst-1	na	na	na	na	na	-	-	-	-	-
pfn-1	pfn-2	na	99.5724	na	na	na	-	-	-	-	-
Y54E10A.12	F57B10.4	100.019	100.289	100.289		ns	-	-	-	-	-
F59A6.5	W02B8.2	100.289	100.289	na	na	na	-	-	-	-	-
nasp-1	nasp-2	100.289	100.289	100.289		ns	-	-	-	-	-
ptr-13	ptr-11	98.3198	100.021	90.6454	Rup	0.000343349	-	-	-	-	-
rsp-1	rsp-2	100.289	100.289	na	na	na	-	-	-	-	-
ZK418.9	C12D8.1	100.069	100.071	na	na	na	-	-	-	-	-
far-2	far-1	100.289	100.289	100.289		ns	-	-	-	-	-
mog-1	mog-5	na	na	na	na	na	-	-	-	-	-
tbx-8	tbx-9	91.3372	87.6676	60.8447	Bmd	0.000314406	-	-	-	-	-
dpy-18	phy-2	100.289	100.289	100.289		ns	-	-	-	-	-
T05D4.1	F01F1.12	99.5318	100.289	100.289		ns	-	-	-	-	-
rnp-3	rnp-2	100.289	100.289	100.289		ns	-	-	-	-	-
F55G1.6	F55A11.7	99.2392	99.2527	na	na	na	-	-	-	-	-
ima-3	ima-2	na	100.289	na	na	na	-	-	-	-	-
Y11D7A.13	C26E6.2	100.289	99.982	100.289		ns	-	-	-	-	-
gtl-1	gon-2	99.6289	99.0948	na	na	na	-	-	-	-	-
C42C1.8	B0416.5	100.105	100.144	96.8929	Bmd	2.7664e-05	-	-	-	-	-
sptl-2	sptl-3	100.289	100.289	na	na	na	-	-	-	-	-
hcp-2	hcp-1	100.289	100.289	na	na	na	-	-	-	-	-
tag-216	unc-78	100.289	100.289	na	na	na	-	-	-	-	-
lsy-2	lsl-1	na	na	na	na	na	-	-	-	-	-
fox-1	asd-1	100.135	100.289	100.289		ns	-	-	-	-	-
pdi-2	pdi-1	100.289	100.289	na	na	na	-	-	-	-	-
R07E4.3	F45H10.2	100.289	na	na	na	na	-	-	-	-	-
sdha-1	sdha-2	100.289	99.5052	na	na	na	-	-	-	-	-
D1009.1	F28D1.9	100.289	100.289	100.289		ns	-	-	-	-	-
B0272.2	M03E7.5	100.03	100.289	100.289		ns	-	-	-	-	-
erd-2	C28H8.4	99.3633	99.7407	na	na	na	-	-	-	-	-
ZC504.3	B0495.2	100.289	100.289	na	na	na	-	-	-	-	-
F47B10.1	C50F7.4	100.289	99.347	100.289		ns	-	-	-	-	-
F22E10.5	Y49A3A.1	100.289	100.289	na	na	na	-	-	-	-	-
C29F7.3	F40F8.1	100.289	100.289	100.289		ns	-	-	-	-	-
pab-2	pab-1	na	na	na	na	na	-	-	-	-	-
C05G5.4	F23H11.3	100.105	100.289	100.289		ns	-	-	-	-	-
daf-6	ptr-1	100.289	100.289	100.289		ns	-	-	-	-	-
aco-2	aco-1	na	100.289	na	na	na	-	-	-	-	-
cit-1.2	cit-1.1	99.409	99.3568	na	na	na	-	-	-	-	-
rap-1	rap-2	72.6229	80.5751	35.035	Rup	2.05807e-07	-	-	-	-	-
akt-1	akt-2	100.289	100.289	100.289		ns	-	-	-	-	-
C31E10.7	W02D3.1	100.289	100.289	na	na	na	-	-	-	-	-
npp-20	npp-18	na	100.289	na	na	na	-	-	-	-	-
fat-3	fat-4	99.9088	100.008	99.339		ns	-	-	-	-	-
pptr-2	pptr-1	100.1	79.4444	na	na	na	99.5724	71.9549	8.30877	Rup	5.64102e-15

## Sheet: Ce qualitative scoring
C. elegans: P0 and F1 qualitative scoring
Qualitative phenotypes observed in the P0 and F1 generations after single and double RNAi knockdowns.
Stars in columns G and H designate masked phenotypes determined by qualitative scoring.
na (not applicable), sevr (severe), mod (moderate).
Gene 1	Gene 2	P0: Gene 1	F1: Gene 1	P0: Gene 2	F1: Gene 2	P0: Gene 1+2	F1: Gene 1+2
B0041.2	ain-1			Adl, Unc mild	Gro L3, Unc sevr	Lvl L3*, Unc mild	na
cey-3	cey-2
ptr-10	ptr-2			Adl, Gro L4, Unc sevr	na	Lvl L2*, Gro L2*, Unc sevr	na
rab-10	rab-8	Gro L4	Gro L3			Gro L3*, Unc sevr*	na
unc-87	T25F10.6	Unc mild	Unc mild			Prz*, Egl*	na
ngp-1	nst-1	Sma mild, Pvl	na	Sma mild, Pvl	na	Sma sevr*, Pvl	na
pfn-1	pfn-2		na			Gro L3*	na
Y54E10A.12	F57B10.4				Him		Him, Gro L2*
F59A6.5	W02B8.2					Egl*	na
nasp-1	nasp-2				Unc mild		Unc sevr*, Gro L3*
ptr-13	ptr-11						Unc mild*
rsp-1	rsp-2		Gro L3, Unc mild		Gro L3	Unc mild*	na
ZK418.9	C12D8.1					Gro L3*	na
far-2	far-1		Gro L3		Gro L3		Gro L3
mog-1	mog-5	Pvl	na	Lvl L2	na	Lvl L1*	na
tbx-8	tbx-9
dpy-18	phy-2		Unc mild, Dpy mild		Gro L3	Unc sevr*, Gro L4*	Dpy sevr*, Unc sevr*, Gro L3
T05D4.1	F01F1.12					Egl*	Unc mild*
rnp-3	rnp-2		Gro L4, Unc mild		Dpy mild		Gro L2*, Dpy mild, Unc sevr*, Stp*
F55G1.6	F55A11.7						na
ima-3	ima-2	Gro L4, Pvl	na		na	Lvl L3*	na
Y11D7A.13	C26E6.2						Gro L3*, Unc mild*
gtl-1	gon-2		Gro L3		Gro L4, Stp	Sma mod*, Pvl	na
C42C1.8	B0416.5				Gro L4		Gro L2*
sptl-2	sptl-3		Gro L4		Gro L3	Gro L3*	na
hcp-2	hcp-1		Gro L4				na
tag-216	unc-78				Gro L3, Unc mild		na
lsy-2	lsl-1	Sma mod, Pvl	na		na	Sma sevr*, Pvl	na
fox-1	asd-1		Gro L4				Gro L4
pdi-2	pdi-1	Dpy mild, Gro L4	Gro L2, Unc sevr	Dpy mild	Dpy mild	Dpy mild, Sma sevr*, Lvl L4*	na
R07E4.3	F45H10.2	Gro L4	Gro L3	Gro L3	na	Gro L2*	na
sdha-1	sdha-2		Gro L2		Gro L4		na
D1009.1	F28D1.9			Gro L4	Sma mod, Unc mild, Dpy mild	Gro L4	Sma sevr*, Unc sevr*, Dpy mild
B0272.2	M03E7.5						Gro L3*, Unc sevr*
erd-2	C28H8.4			Gro L4	Gro L3, Unc mild	Gro L2*, Lvl L2*, Unc sevr*	na
ZC504.3	B0495.2			Gro L4	Gro L3	Gro L2*	na
F47B10.1	C50F7.4		Gro L4	Gro L4	Gro L3	Gro L3*	Gro L2*
F22E10.5	Y49A3A.1		Gro L3			Sma mod*	na
C29F7.3	F40F8.1				Gro L4	Gro L3*	Gro L1*, Unc sevr*
pab-2	pab-1	Gro L3, Lvl L3	na	Gro L4, Dpy sevr, Pvl	na	Gro L1*, Lvl L1*	na
C05G5.4	F23H11.3			Gro L4	Gro L4	Gro L3*	Gro L3*
daf-6	ptr-1					Gro L3*, Lvl L2*, Unc mild*	Gro L3*
aco-2	aco-1	Gro L4	na		Gro L3	Gro L3*	na
cit-1.2	cit-1.1		Gro L3, Unc mild		Unc sevr, Dpy mild	Sma sevr*, Pvl, Prz*	na
rap-1	rap-2		Pvl				Gro L3*, Pvl
akt-1	akt-2		Gro L4			Gro L4*	Gro L2*
C31E10.7	W02D3.1		Gro L2, Unc mild		Gro L1	Gro L4*, Unc sevr*	na
npp-20	npp-18	Unc sevr				Unc sevr	na
fat-3	fat-4		Unc mild, Gro L4		Gro L4		Unc sevr*, Gro L3*
pptr-2	pptr-1				Gro L4	Gro L4*, Pvl	na
