# Supplementary material for: Duplication and Retention Biases of Essential and Non-Essential Genes Revealed by Systematic Knockdown Analyses
Source: PLoS Genet. 2013 May 9;9(5):e1003330. doi: 10.1371/journal.pgen.1003330 (PMC3649981; doi:10.1371/journal.pgen.1003330)
Supplement: Table S5 — Summary of masked phenotypes in C. briggsae. (XLS) [file pgen.1003330.s011.xls]

## Sheet: Cb masked phenotype summary
Summary of masked phenotypes in C. briggsae
See Materials and Methods for details of phenotype scoring and phenotype quantification; only masked phenotypes are shown.
Columns E-H indicate statistically significant masked phenotypes (p<0.05) determined by comparison of the double knockdown to the the two single knockdowns for each indicated phenotype measure (see Materials and Methods)
Column I gives redundant qualitative phenotypes.
Column J indicates if masking was observed for the C. briggsae duplicate pair.
ns, not significant; na, not applicable (e.g. embryonic lethality cannot be scored if worms are sterile); sevr (severe); mod (moderate).
Ce-Gene 1	Ce-Gene 2	Cb-Gene 1	Cb-Gene 2	P0: brood size	F1: embryonic lethality	F1: post-embryonic lethality	F1: abnormal morphology	F1: qualitative phenotype	Masking observed in Cb
ptr-10	ptr-2	Cbr-ptr-10	Cbr-ptr-2	ns	ns	na	na	na	no
rab-10	rab-8	Cbr-rab-10	Cbr-rab-8	0.00256716	0.000774751	ns	ns	Gro L2	yes
unc-87	T25F10.6	Cbr-unc-87	CBG19014	ns	ns	ns	ns	Unc sevr	yes
pfn-1	pfn-2	Cbr-pfn-1	Cbr-pfn-2	ns	ns	ns	ns		no
nasp-1	nasp-2	Cbr-nasp-1	Cbr-nasp-2	1.50931e-06	0.00620116	ns	ns	Gro L3, Unc sevr	yes
ptr-13	ptr-11	Cbr-ptr-13	Cbr-ptr-11	ns	ns	ns	ns		no
rsp-1	rsp-2	Cbr-rsp-1	Cbr-rsp-2	ns	ns	ns	ns	Gro L2	yes
ZK418.9	C12D8.1	CBG16520	CBG09562	0.00380597	1.31521e-13	ns	ns	Gro L1	yes
tbx-8	tbx-9	Cbr-tbx-8	Cbr-tbx-9	ns	6.67544e-05	ns	1.09787e-10		yes
dpy-18	phy-2	Cbr-dpy-18	Cbr-phy-2	ns	ns	ns	ns	Gro L4	yes
T05D4.1	F01F1.12	CBG15316	CBG09060	ns	ns	ns	ns		no
rnp-3	rnp-2	Cbr-rnp-3	Cbr-rnp-2	ns	ns	ns	ns	Gro L3	yes
Y11D7A.13	C26E6.2	CBG15055	CBG18201	ns	ns	ns	ns		no
gtl-1	gon-2	Cbr-gtl-1	Cbr-gon-2	ns	ns	ns	ns	Gro L2, Unc mild, Stp	yes
C42C1.8	B0416.5	CBG06273	CBG16171	ns	ns	ns	ns		no
sptl-2	sptl-3	Cbr-sptl-2	Cbr-sptl-3	ns	ns	ns	ns	Gro L1	yes
tag-216	unc-78	Cbr-tag-216	Cbr-unc-78	ns	ns	ns	1.48927e-09	Gro L3, Unc sevr	yes
fox-1	asd-1	Cbr-fox-1	Cbr-asd-1	ns	ns	ns	ns		no
pdi-2	pdi-1	Cbr-pdi-2	Cbr-pdi-1	0.00056465	na	na	na	na	yes
sdha-1	sdha-2	Cbr-sdha-1	Cbr-sdha-2	ns	5.134e-06	ns	ns		yes
D1009.1	F28D1.9	CBG00242	CBG03326	ns	ns	ns	ns		no
B0272.2	M03E7.5	CBG16136	CBG09355	0.00804084	6.09496e-06	ns	ns		yes
erd-2	C28H8.4	Cbr-erd-2	CBG09044	ns	1.32523e-20	na	na	na	yes
F47B10.1	C50F7.4	CBG17559	CBG00458	ns	ns	ns	ns		no
F22E10.5	Y49A3A.1	CBG00076	CBG04633	0.0348317	1.66218e-05	ns	ns	Gro L3, Stp	yes
C29F7.3	F40F8.1	CBG05336	CBG02961	ns	0.000320815	ns	ns	Gro L1	yes
pab-2	pab-1	Cbr-pab-2	Cbr-pab-1	ns	7.52814e-09	ns	ns	Gro L1	yes
C05G5.4	F23H11.3	CBG07585	CBG15175	ns	ns	ns	ns	Gro L1	yes
daf-6	ptr-1	Cbr-daf-6	Cbr-ptr-1	ns	ns	ns	ns		no
rap-1	rap-2	Cbr-rap-1	Cbr-rap-2	ns	ns	ns	ns		no
C31E10.7	W02D3.1	CBG07320	CBG04048	ns	ns	ns	ns		no

## Sheet: Cb brood size
C. briggsae: P0 brood size
Columns E-G give the mean percent of normal P0 brood size for single and double RNAi knockdowns
Column H indicates a statistically significant masked phenotype (p<0.05) comparing the double knockdown to the two single knockdowns (see Materials and Methods).
na (not applicable); ns (not significant).
Ce-Gene 1	Ce-Gene 2	Cb-Gene 1	Cb-Gene 2	Cb-Gene 1 RNAi	Cb-Gene 2 RNAi	Cb-Gene 1+2 RNAi	P-value
ptr-10	ptr-2	Cbr-ptr-10	Cbr-ptr-2	77.6649	103.41	94.8284	ns
rab-10	rab-8	Cbr-rab-10	Cbr-rab-8	98.0193	68.5812	31.0556	0.00256716
unc-87	T25F10.6	Cbr-unc-87	CBG19014	99.6368	103.519	116.459	ns
pfn-1	pfn-2	Cbr-pfn-1	Cbr-pfn-2	120.988	106.754	102.872	ns
nasp-1	nasp-2	Cbr-nasp-1	Cbr-nasp-2	108.776	103.923	49.3331	1.50931e-06
ptr-13	ptr-11	Cbr-ptr-13	Cbr-ptr-11	105.126	91.8248	91.3957	ns
rsp-1	rsp-2	Cbr-rsp-1	Cbr-rsp-2	97.832	109.096	87.5339	ns
ZK418.9	C12D8.1	CBG16520	CBG09562	69.5122	81.0976	16	0.00380597
tbx-8	tbx-9	Cbr-tbx-8	Cbr-tbx-9	35.5846	94.2182	40.0326	ns
dpy-18	phy-2	Cbr-dpy-18	Cbr-phy-2	98.3428	98.6663	97.6958	ns
T05D4.1	F01F1.12	CBG15316	CBG09060	105.126	101.694	121	ns
rnp-3	rnp-2	Cbr-rnp-3	Cbr-rnp-2	103.519	110.636	87.6674	ns
Y11D7A.13	C26E6.2	CBG15055	CBG18201	107.562	94.2182	95.027	ns
gtl-1	gon-2	Cbr-gtl-1	Cbr-gon-2	73.8031	108.13	81.0976	ns
C42C1.8	B0416.5	CBG06273	CBG16171	109.665	121.635	119.694	ns
sptl-2	sptl-3	Cbr-sptl-2	Cbr-sptl-3	103.842	76.3451	65.9932	ns
tag-216	unc-78	Cbr-tag-216	Cbr-unc-78	99.9603	103.519	65.0227	ns
fox-1	asd-1	Cbr-fox-1	Cbr-asd-1	96.5096	68.4733	82.4915	ns
pdi-2	pdi-1	Cbr-pdi-2	Cbr-pdi-1	54.3225	10.5556	0	0.00056465
sdha-1	sdha-2	Cbr-sdha-1	Cbr-sdha-2	73.1101	96.0783	66.3167	ns
D1009.1	F28D1.9	CBG00242	CBG03326	110.636	106.754	104.813	ns
B0272.2	M03E7.5	CBG16136	CBG09355	103.625	99.1192	28.9634	0.00804084
erd-2	C28H8.4	Cbr-erd-2	CBG09044	112.145	121.85	119.694	ns
F47B10.1	C50F7.4	CBG17559	CBG00458	84.4325	39.4665	24.5857	ns
F22E10.5	Y49A3A.1	CBG00076	CBG04633	110.393	48.12	31.1365	0.0348317
C29F7.3	F40F8.1	CBG05336	CBG02961	125.193	74.0806	104.489	ns
pab-2	pab-1	Cbr-pab-2	Cbr-pab-1	94.2182	13.7486	16.1748	ns
C05G5.4	F23H11.3	CBG07585	CBG15175	59.6432	35.6143	27.4616	ns
daf-6	ptr-1	Cbr-daf-6	Cbr-ptr-1	84.9177	115.245	85.7264	ns
rap-1	rap-2	Cbr-rap-1	Cbr-rap-2	117.141	91.7175	111.026	ns
C31E10.7	W02D3.1	CBG07320	CBG04048	107.158	66.7211	55.8031	ns

## Sheet: Cb embryonic lethality
C. briggsae: F1 embryonic lethality
Columns E-G give the mean percent of normal embryonic F1 survival for single and double RNAi knockdowns
Column H indicates a statistically significant masked phenotype (p<0.05) comparing the double knockdown to the two single knockdowns (see Materials and Methods).
na (not applicable); ns (not significant).
Ce-Gene 1	Ce-Gene 2	Cb-Gene 1	Cb-Gene 2	Cb-Gene 1 RNAi	Cb-Gene 2 RNAi	Cb-Gene 1+2 RNAi	P-value
ptr-10	ptr-2	Cbr-ptr-10	Cbr-ptr-2	99.9442	0	0	ns
rab-10	rab-8	Cbr-rab-10	Cbr-rab-8	99.7795	52.0322	10.979	0.000774751
unc-87	T25F10.6	Cbr-unc-87	CBG19014	100.257	100.257	100.257	ns
pfn-1	pfn-2	Cbr-pfn-1	Cbr-pfn-2	8.33354	99.9485	13.1098	ns
nasp-1	nasp-2	Cbr-nasp-1	Cbr-nasp-2	100.257	100.257	97.9784	0.00620116
ptr-13	ptr-11	Cbr-ptr-13	Cbr-ptr-11	100.373	100.373	100.373	ns
rsp-1	rsp-2	Cbr-rsp-1	Cbr-rsp-2	99.3128	100.373	100.373	ns
ZK418.9	C12D8.1	CBG16520	CBG09562	98.741	100.373	2	1.31521e-13
tbx-8	tbx-9	Cbr-tbx-8	Cbr-tbx-9	84.2039	99.7454	52.3596	6.67544e-05
dpy-18	phy-2	Cbr-dpy-18	Cbr-phy-2	99.6584	100.257	99.9052	ns
T05D4.1	F01F1.12	CBG15316	CBG09060	1.41266	22.9485	1	ns
rnp-3	rnp-2	Cbr-rnp-3	Cbr-rnp-2	18.1379	99.9577	23.8251	ns
Y11D7A.13	C26E6.2	CBG15055	CBG18201	100.257	100.257	100.257	ns
gtl-1	gon-2	Cbr-gtl-1	Cbr-gon-2	99.5859	100.373	99.8584	ns
C42C1.8	B0416.5	CBG06273	CBG16171	100.257	98.5919	99.7293	ns
sptl-2	sptl-3	Cbr-sptl-2	Cbr-sptl-3	100.018	100.257	98.9906	ns
tag-216	unc-78	Cbr-tag-216	Cbr-unc-78	52.7152	99.4546	52.0205	ns
fox-1	asd-1	Cbr-fox-1	Cbr-asd-1	99.5305	100.257	99.274	ns
pdi-2	pdi-1	Cbr-pdi-2	Cbr-pdi-1	92.7756	45.2237	na	na
sdha-1	sdha-2	Cbr-sdha-1	Cbr-sdha-2	83.286	97.1793	45.9977	5.134e-06
D1009.1	F28D1.9	CBG00242	CBG03326	100.257	99.7159	100.257	ns
B0272.2	M03E7.5	CBG16136	CBG09355	100.373	100.373	39.4857	6.09496e-06
erd-2	C28H8.4	Cbr-erd-2	CBG09044	100.257	99.8392	0	1.32523e-20
F47B10.1	C50F7.4	CBG17559	CBG00458	99.6493	100.257	100.257	ns
F22E10.5	Y49A3A.1	CBG00076	CBG04633	100.257	95.1152	78.9184	1.66218e-05
C29F7.3	F40F8.1	CBG05336	CBG02961	100.257	43.5139	10.9946	0.000320815
pab-2	pab-1	Cbr-pab-2	Cbr-pab-1	91.9694	29.3013	2.50642	7.52814e-09
C05G5.4	F23H11.3	CBG07585	CBG15175	100.373	96.756	93.6172	ns
daf-6	ptr-1	Cbr-daf-6	Cbr-ptr-1	100.257	99.6937	100.257	ns
rap-1	rap-2	Cbr-rap-1	Cbr-rap-2	100.373	98.979	100.373	ns
C31E10.7	W02D3.1	CBG07320	CBG04048	100.257	19.232	63.3166	ns

## Sheet: Cb post-embryonic lethality
C. briggsae: F1 post-embryonic lethality
Columns E-G give the mean percent of normal F1 post-embryonic survival for single and double RNAi knockdowns
Column H gives the phenotypes scored
Columns I indicates a statistically significant masked phenotype (p<0.05) comparing the double knockdown to the two single knockdowns (see Materials and Methods).
na (not applicable); ns (not significant).
Ce-Gene 1	Ce-Gene 2	Cb-Gene 1	Cb-Gene 2	Cb-Gene 1 RNAi	Cb-Gene 2 RNAi	Cb-Gene 1+2 RNAi	Phenotype	P-value
ptr-10	ptr-2	Cbr-ptr-10	Cbr-ptr-2	100.017	na	na	na	na
rab-10	rab-8	Cbr-rab-10	Cbr-rab-8	100.025	100.025	100.025		ns
unc-87	T25F10.6	Cbr-unc-87	CBG19014	100.025	100.025	100.025		ns
pfn-1	pfn-2	Cbr-pfn-1	Cbr-pfn-2	100.025	100.025	100.025		ns
nasp-1	nasp-2	Cbr-nasp-1	Cbr-nasp-2	100.025	100.025	100.025		ns
ptr-13	ptr-11	Cbr-ptr-13	Cbr-ptr-11	100.017	100.017	100.017		ns
rsp-1	rsp-2	Cbr-rsp-1	Cbr-rsp-2	100.017	100.017	100.017		ns
ZK418.9	C12D8.1	CBG16520	CBG09562	100.017	100.017	100		ns
tbx-8	tbx-9	Cbr-tbx-8	Cbr-tbx-9	100.025	100.025	100.025		ns
dpy-18	phy-2	Cbr-dpy-18	Cbr-phy-2	100.025	100.025	100.025		ns
T05D4.1	F01F1.12	CBG15316	CBG09060	100.017	100.017	100.017		ns
rnp-3	rnp-2	Cbr-rnp-3	Cbr-rnp-2	100.025	100.025	100.025		ns
Y11D7A.13	C26E6.2	CBG15055	CBG18201	100.025	100.025	100.025		ns
gtl-1	gon-2	Cbr-gtl-1	Cbr-gon-2	100.017	100.017	100.017		ns
C42C1.8	B0416.5	CBG06273	CBG16171	100.025	100.025	100.025		ns
sptl-2	sptl-3	Cbr-sptl-2	Cbr-sptl-3	100.025	100.025	100.025		ns
tag-216	unc-78	Cbr-tag-216	Cbr-unc-78	100.025	100.025	100.025		ns
fox-1	asd-1	Cbr-fox-1	Cbr-asd-1	100.025	100.025	100.025		ns
pdi-2	pdi-1	Cbr-pdi-2	Cbr-pdi-1	100.017	100.017	na	na	na
sdha-1	sdha-2	Cbr-sdha-1	Cbr-sdha-2	100.025	100.025	100.025		ns
D1009.1	F28D1.9	CBG00242	CBG03326	100.025	100.025	100.025		ns
B0272.2	M03E7.5	CBG16136	CBG09355	100.017	100.017	100.017		ns
erd-2	C28H8.4	Cbr-erd-2	CBG09044	100.025	100.025	na	na	na
F47B10.1	C50F7.4	CBG17559	CBG00458	100.025	100.025	100.025		ns
F22E10.5	Y49A3A.1	CBG00076	CBG04633	100.025	100.025	100.025		ns
C29F7.3	F40F8.1	CBG05336	CBG02961	100.025	93.8318	100.025		ns
pab-2	pab-1	Cbr-pab-2	Cbr-pab-1	100.025	100.025	100.025		ns
C05G5.4	F23H11.3	CBG07585	CBG15175	100.017	100.017	100.017		ns
daf-6	ptr-1	Cbr-daf-6	Cbr-ptr-1	100.025	100.025	100.025		ns
rap-1	rap-2	Cbr-rap-1	Cbr-rap-2	100.017	100.017	100.017		ns
C31E10.7	W02D3.1	CBG07320	CBG04048	100.025	100.025	100.025		ns

## Sheet: Cb abnormal morphology
C. briggsae: F1 abnormal morphology
Columns E-G give the mean percent of normal F1 morphology for single and double RNAi knockdowns
Columns H gives the phenotypes scored
Column I indicates a statistically significant masked phenotype (p<0.05) comparing the double knockdown to the two single knockdowns (see Materials and Methods).
na (not applicable); ns (not significant).
Ce-Gene 1	Ce-Gene 2	Cb-Gene 1	Cb-Gene 2	Cb-Gene 1 RNAi	Cb-Gene 2 RNAi	Cb-Gene 1+2 RNAi	Phenotype	P-value
ptr-10	ptr-2	Cbr-ptr-10	Cbr-ptr-2	100.027	na	na	na	na
rab-10	rab-8	Cbr-rab-10	Cbr-rab-8	100.026	100.026	100.026		ns
unc-87	T25F10.6	Cbr-unc-87	CBG19014	100.026	100.026	100.026		ns
pfn-1	pfn-2	Cbr-pfn-1	Cbr-pfn-2	100.026	100.026	100.026		ns
nasp-1	nasp-2	Cbr-nasp-1	Cbr-nasp-2	100.026	100.026	100.026		ns
ptr-13	ptr-11	Cbr-ptr-13	Cbr-ptr-11	100.027	100.027	100.027		ns
rsp-1	rsp-2	Cbr-rsp-1	Cbr-rsp-2	100.027	100.027	100.027		ns
ZK418.9	C12D8.1	CBG16520	CBG09562	100.027	100.027	100		ns
tbx-8	tbx-9	Cbr-tbx-8	Cbr-tbx-9	100.026	100.026	63.8561	Bmd	1.09787e-10
dpy-18	phy-2	Cbr-dpy-18	Cbr-phy-2	100.026	100.026	100.026		ns
T05D4.1	F01F1.12	CBG15316	CBG09060	100.027	100.027	100.027		ns
rnp-3	rnp-2	Cbr-rnp-3	Cbr-rnp-2	100.026	100.026	100.026		ns
Y11D7A.13	C26E6.2	CBG15055	CBG18201	100.026	100.026	100.026		ns
gtl-1	gon-2	Cbr-gtl-1	Cbr-gon-2	100.027	100.027	100.027		ns
C42C1.8	B0416.5	CBG06273	CBG16171	100.026	100.026	100.026		ns
sptl-2	sptl-3	Cbr-sptl-2	Cbr-sptl-3	100.026	100.026	100.026		ns
tag-216	unc-78	Cbr-tag-216	Cbr-unc-78	100.026	100.026	82.5043	Bmd	1.48927e-09
fox-1	asd-1	Cbr-fox-1	Cbr-asd-1	100.026	100.026	100.026		ns
pdi-2	pdi-1	Cbr-pdi-2	Cbr-pdi-1	100.027	100.027	na	na	na
sdha-1	sdha-2	Cbr-sdha-1	Cbr-sdha-2	100.026	100.026	100.026		ns
D1009.1	F28D1.9	CBG00242	CBG03326	100.026	100.026	100.026		ns
B0272.2	M03E7.5	CBG16136	CBG09355	100.027	100.027	100.027		ns
erd-2	C28H8.4	Cbr-erd-2	CBG09044	100.026	100.026	na	na	na
F47B10.1	C50F7.4	CBG17559	CBG00458	100.026	100.026	100.026		ns
F22E10.5	Y49A3A.1	CBG00076	CBG04633	100.026	100.026	100.026		ns
C29F7.3	F40F8.1	CBG05336	CBG02961	100.026	100.026	100.026		ns
pab-2	pab-1	Cbr-pab-2	Cbr-pab-1	100.026	100.026	100.026		ns
C05G5.4	F23H11.3	CBG07585	CBG15175	100.027	100.027	100.027		ns
daf-6	ptr-1	Cbr-daf-6	Cbr-ptr-1	100.026	100.026	100.026		ns
rap-1	rap-2	Cbr-rap-1	Cbr-rap-2	100.027	100.027	100.027		ns
C31E10.7	W02D3.1	CBG07320	CBG04048	100.026	100.026	100.026		ns

## Sheet: Cb qualitative scoring
C. briggsae: F1 qualitative scoring
Qualitative phenotypes observed in the F1 generation after single and double RNAi knockdowns.
Stars in columns G designate masked phenotypes determined by qualitative scoring.
na (not applicable), sevr (severe), mod (moderate).
Ce-Gene 1	Ce-Gene 2	Cb-Gene 1	Cb-Gene 2	Cb-Gene 1 RNAi	Cb-Gene 2 RNAi	Cb-Gene 1+2 RNAi
ptr-10	ptr-2	Cbr-ptr-10	Cbr-ptr-2		na	na
rab-10	rab-8	Cbr-rab-10	Cbr-rab-8	Gro L4		Gro L2*
unc-87	T25F10.6	Cbr-unc-87	CBG19014	Unc mild	Unc mild	Unc sevr*
pfn-1	pfn-2	Cbr-pfn-1	Cbr-pfn-2
nasp-1	nasp-2	Cbr-nasp-1	Cbr-nasp-2			Gro L3*, Unc sevr*
ptr-13	ptr-11	Cbr-ptr-13	Cbr-ptr-11
rsp-1	rsp-2	Cbr-rsp-1	Cbr-rsp-2			Gro L2*
ZK418.9	C12D8.1	CBG16520	CBG09562		Gro L4	Gro L1*
tbx-8	tbx-9	Cbr-tbx-8	Cbr-tbx-9
dpy-18	phy-2	Cbr-dpy-18	Cbr-phy-2		Dpy mild	Dpy mild, Gro L4*
T05D4.1	F01F1.12	CBG15316	CBG09060	Gro L4	Gro L4	Gro L4
rnp-3	rnp-2	Cbr-rnp-3	Cbr-rnp-2			Gro L3*
Y11D7A.13	C26E6.2	CBG15055	CBG18201
gtl-1	gon-2	Cbr-gtl-1	Cbr-gon-2	Gro L3		Gro L2*, Unc mild*, Stp*
C42C1.8	B0416.5	CBG06273	CBG16171		Gro L3, Dpy mild, Adl	Gro L3, Dpy mild, Adl
sptl-2	sptl-3	Cbr-sptl-2	Cbr-sptl-3		Gro L4	Gro L1*
tag-216	unc-78	Cbr-tag-216	Cbr-unc-78	Lvl L4, Unc mild		Gro L3*, Unc sevr*
fox-1	asd-1	Cbr-fox-1	Cbr-asd-1
pdi-2	pdi-1	Cbr-pdi-2	Cbr-pdi-1	Gro L3, Dpy mild	Gro L3	na
sdha-1	sdha-2	Cbr-sdha-1	Cbr-sdha-2	Gro L3	Gro L4	Gro L3
D1009.1	F28D1.9	CBG00242	CBG03326		Gro L3, Unc mild	Gro L3, Unc mild
B0272.2	M03E7.5	CBG16136	CBG09355
erd-2	C28H8.4	Cbr-erd-2	CBG09044			na
F47B10.1	C50F7.4	CBG17559	CBG00458		Gro L3	Gro L3
F22E10.5	Y49A3A.1	CBG00076	CBG04633		Gro L4	Gro L3*, Stp*
C29F7.3	F40F8.1	CBG05336	CBG02961		Lon sevr	Lon sevr, Gro L1*
pab-2	pab-1	Cbr-pab-2	Cbr-pab-1		Gro L3	Gro L1*
C05G5.4	F23H11.3	CBG07585	CBG15175		Gro L4	Gro L1*
daf-6	ptr-1	Cbr-daf-6	Cbr-ptr-1
rap-1	rap-2	Cbr-rap-1	Cbr-rap-2
C31E10.7	W02D3.1	CBG07320	CBG04048		Gro L1	Gro L1

## Sheet: Cb primers
C. briggsae duplicate gene primer sequences
All primers contained the T7 polymerase promoter sequence at the 5' end: 5’-TAATACGACTCACTATAGG-3’
Column G shows the predicted lengths in base pairs (bp) of the PCR product.
Column H shows the number of base pairs (bp) from the PCR product annotated as protein coding.
C. elegans gene common name	C. briggsae ortholog common name	C. briggsae ortholog sequence name	C. briggsae ortholog protein name	left primer sequence (5 to 3')	right primer sequence (5 to 3')	PCR product size (bp)	coding sequence (bp)
ptr-10	Cbr-ptr-10	CBG14920	CBP09771	CGGGTATATCGATTGGGTTG	TCCGTTCTACCGGATTTCTG	976	890
ptr-2	Cbr-ptr-2	CBG12004	CBP17370	GTTCGTGTGCTTCACAATGG	GGCAAAGAAAATAGCGACTCC	1012	870
rab-10	Cbr-rab-10	CBG12631	CBP03184	CGCCGACCGTATGATATGC	AACAGGGTTGATGGTATCACG	687	561
rab-8	Cbr-rab-8	CBG12025	CBP02930	ccttcgaagcatcaaaattcc	CCATCTTGCTCTTGATGTCG	728	490
unc-87	Cbr-unc-87	CBG12778	CBP17581	ACACAACAACGTCTGCATCC	CGGTTGGCAATATCTTCTGG	1185	772
T25F10.6	CBG19014	CBG19014	CBP04530	GGAATCATCCCAATTCAAGC	tcacCTGGTTAGCATGTTCG	1028	855
pfn-1	Cbr-pfn-1	CBG04366	CBP01151	GCCTACATTGACACGATGACC	GGTACGTCTGCATGTTCTCG	1300	364
pfn-2	Cbr-pfn-2	CBG14672	CBP23089	aatcaggccgtctatgttcc	AACTGCTGCCGACTGAGC	1388	372
nasp-1	Cbr-nasp-1	CBG02966	CBP14641	TTCCGCTGAAGTCGTAGTCC	CCGATGTTCCTTCTTCTTCC	1244	1106
nasp-2	Cbr-nasp-2	CBG19366	CBP19576	GAAAACCCGGACAAAGTTCC	ACTTGCGCTTCTTGGATACC	1074	946
ptr-13	Cbr-ptr-13	CBG02953	CBP00588	agGTTGGCCCTATCAAAACC	ctgctcacCCTTCCTTATGC	1321	1238
ptr-11	Cbr-ptr-11	CBG05104	CBP01303	CCTTCCATCACAATCACATCC	cgccctaacttgagattttcc	1185	701
rsp-1	Cbr-rsp-1	CBG02890	CBP06373	GGTGGTGGATATGGAGATCG	ATCCTTTCTTGGGGATTTCG	1200	579
rsp-2	Cbr-rsp-2	CBG02891	CBP00873	GGTTACAACGAAGAACGTAGTGG	GGAGATGGAGAACGATTTGG	957	566
ZK418.9	CBG16520	CBG16520	CBP04032	ATGGAGCTCCTGGAAGTGG	TGAGGGTAGTATTGCTGATGACC	863	769
C12D8.1	CBG09562	CBG09562	CBP16609	GAATCATCGgtaaccacatgc	CCGAGTAAGCCGGATAAGC	879	784
tbx-8	Cbr-tbx-8	CBG24602	CBP24688	CCCTTCGAGAAGATCAAGACC	tggctcagtctcttccttgg	1000	809
tbx-9	Cbr-tbx-9	CBG24603	CBP12968	GCCATCATGGTTCAAATGG	GCAGCTTGATTTTCATCACC	1104	745
dpy-18	Cbr-dpy-18	CBG13195	CBP03234	GCGTCTAGCACTTCTTGTGC	TCCATATCAGCAGTTGGTTCC	981	609
phy-2	Cbr-phy-2	CBG06252	CBP01540	TGCCATAGCCGATTTACAGg	GGAGCAATCTTCAGGAATGG	1067	885
T05D4.1	CBG15316	CBG15316	CBP03719	gctcacataatccaaccttcc	GACGAAGAGGGATTGAGAAGC	583	510
F01F1.12	CBG09060	CBG09060	CBP02213	CTTCGTCTACAAGGCACTCG	AATGTTTGGCAACGAACAGC	502	452
rnp-3	Cbr-rnp-3	CBG13972	CBP03383	gcaaacaccgaattttaggc	ttttggaccaattttcatgc	979	436
rnp-2	Cbr-rnp-2	CBG13971	CBP03382	GAGATCCAGCCGAACAGC	GACACGCATGACATGTTCC	974	597
Y11D7A.13	CBG15055	CBG15055	CBP09818	tcgttgtctgcgtctctcc	gcccatgaagaaagttacgg	1184	399
C26E6.2	CBG18201	CBG18201	CBP10779	CATCAACAGCTGCATCTTCC	GTGATTTTTCCTTCGCATCG	1002	859
gtl-1	Cbr-gtl-1	CBG06044	CBP01488	TCACAGAATTCAGCGAgtgg	GTCATGGTTCACTGCAATCG	1165	852
gon-2	Cbr-gon-2	CBG12518	CBP03157	TCGTTTGGAAATCAGGAACC	CCTTTCGTCTTCTGCTTTGG	1044	949
C42C1.8	CBG06273	CBG06273	CBP01483	CGAGGAAACACTTCAACTTGg	CCGGAAGCTACCTCAGAAGC	1038	938
B0416.5	CBG16171	CBG16171	CBP03858	gctgagcagttctgTTTctgg	CGACATGGTGTTATCCTTTGG	1013	861
sptl-2	Cbr-sptl-2	CBG11388	CBP02807	GGCAAAGTTGGAGAAACTGG	ATGATCCGAGTTCGCATACC	1044	953
sptl-3	Cbr-sptl-3	CBG11447	CBP02785	GAGGATCGAGACAGGAATGC	GTGCTTCCAACAGTGGAGTG	1053	909
tag-216	Cbr-tag-216	CBG22609	CBP05396	aaaatcgattccagACCTTCC	AGAAACGGGTTGCGATGG	735	669
unc-78	Cbr-unc-78	CBG14204	CBP03474	ATGTTCGAATCTGGGACACC	TTCCATCAGAGCTGGTTGC	970	765
fox-1	Cbr-fox-1	CBG02108	CBP00505	ctctggaattgtggaaattgg	CCAGATATTGCTCTCCAAACG	947	732
asd-1	Cbr-asd-1	CBG20166	CBP11425	tttggaaacgcgagtaaacc	GCGGCATGGAGACTAGAGAC	1145	592
pdi-2	Cbr-pdi-2	CBG14484	CBP03521	TCTGTTTTTCCTCGTCTTGG	GAAGTCTGGCTTGAACTTGG	1409	964
pdi-1	Cbr-pdi-1	CBG09203	CBP08208	TTTTACTTCTCGCCGTTTCC	AGCGATTTCGTTGAAGTTGG	1198	1109
sdha-1	Cbr-sdha-1	CBG22795	CBP05433	caggcttcaaataccttctgg	TAATAGGAGCGGACCTTTGG	808	585
sdha-2	Cbr-sdha-2	CBG12805	CBP03075	cagCATCTTGAAAGAGAACAAGC	ACCCAGTCAGTTTCAGATTTATCG	616	564
D1009.1	CBG00242	CBG00242	CBP00039	aaacatgcgataatgagattcg	TGGTTCCAAATGCAATCAAAG	655	559
F28D1.9	CBG03326	CBG03326	CBP00897	gccaagttggagctaatttttc	GGTAGATTGGCATGGAAACG	794	514
B0272.2	CBG16136	CBG16136	CBP03915	agccaacttgaggctgtagg	GCCAGAAACGGTAGAATGC	838	305
M03E7.5	CBG09355	CBG09355	CBP08302	AAATCAAATCTGTTAGAGAAGAAGTCG	GTAGAAACAAAACATGAAAATCAAGC	825	620
erd-2	Cbr-erd-2	CBG17162	CBP04093	ttaacaaattttcatctatttttcagG	ctggtgtttgtcctctataaaacc	920	415
C28H8.4	CBG09044	CBG09044	CBP02208	TTCGCTATCGTGTTCACTGC	TAGATCGGAAGCTCCATTCC	789	524
F47B10.1	CBG17559	CBG17559	CBP04216	CCAAGAGAATCGGAGGAAAGG	CCTCAAGCTCATCCTCTTGC	1504	645
C50F7.4	CBG00458	CBG00458	CBP00078	ggggaactgtttccactgc	cgttggcaacctccaacC	1000	699
F22E10.5	CBG00076	CBG00076	CBP05647	ttttctgtggacttcgtttgg	taggccgacataacgctacc	1199	767
Y49A3A.1	CBG04633	CBG04633	CBP15179	TACGATTGCCTTTTGACACG	GATCGGTCCCATGTAGATCC	1114	948
C29F7.3	CBG05336	CBG05336	CBP07058	acaacctagctcccgactcc	GCAGCTTCAAAAACTTTGACC	766	491
F40F8.1	CBG02961	CBG02961	CBP06392	ATGCACAACGTGGTTTTCG	CAGTCTGATTGAACACTTCAACG	660	565
pab-2	Cbr-pab-2	CBG07431	CBP07625	ACAGACCAACGGAGTTCCAG	TCAGCTCAGCGTTGTCAATC	1337	647
pab-1	Cbr-pab-1	CBG02207	CBP00535	ATGTACAGCCCTGCTCAACC	CTGAGCAGAAGCGAGAACG	723	678
C05G5.4	CBG07585	CBG07585	CBP21936	caacaaatagactcaaagttacgc	gccgtacaccttgtttattttcc	818	467
F23H11.3	CBG15175	CBG15175	CBP03671	GCATCAACATTGGCATCG	CACCCCTTCTTATGAATATGTCC	772	518
daf-6	Cbr-daf-6	CBG07607	CBP21941	AGCTACGATTGGGTTTGTGG	GTTGAACGGAGCTGGAGAAG	1361	999
ptr-1	Cbr-ptr-1	CBG19221	CBP11101	AATGCTGATGCCCAAAACTC	CTTCCACAGGAGCCACTTTC	1132	1037
rap-1	Cbr-rap-1	CBG21720	CBP05156	AAGTCGATGGTCAACAATGC	TAACACACGAGCAACACTGC	1410	426
rap-2	Cbr-rap-2	CBG11577	CBP17204	TGAGGGAGTTCAAAGTTGTCG	TTTTGCTTTGTCTTGATCTGC	1226	525
C31E10.7	CBG07320	CBG07320	CBP07768	TCAAGGAGATTTCCGACCAC	TGGCAAGAAGGCCAAAGTAG	591	342
W02D3.1	CBG04048	CBG04048	CBP14859	AGCTTCGTGTCATTTCTCTCG	AAATGAACTTGTAAGCCGTATAGATG	461	414
