# Supplementary material for: Duplication and Retention Biases of Essential and Non-Essential Genes Revealed by Systematic Knockdown Analyses
Source: PLoS Genet. 2013 May 9;9(5):e1003330. doi: 10.1371/journal.pgen.1003330 (PMC3649981; doi:10.1371/journal.pgen.1003330)
Supplement: Table S6 — Single and double RNAi phenotypes for the 790 C. elegans duplicate pairs observed in this study compared to single RNAi phenotypes. (XLS) [file pgen.1003330.s012.xls]

## Sheet: Table S6
Table S6 Single and double RNAi phenotypes for the 790 C. elegans duplicate pairs observed in this study compared to single RNAi phenotypes
observed in Fraser-Kamath-Simmer-Rual (FKSR) studies
See Materials and Methods for details of scoring of phenotypes and masking. Genes where an RNAi phenotype was observed were assigned
"Phe" and those where no defect was observed were assigned "WT"
Columns B&E give single knockdown RNAi phenotypes from this study.
Columns C&F give the RNAi phenotype annotations based on Fraser-Kamath-Simmer-Rual studies (FKSR; see Materials and Methods);
Genes targeted by an RNAi reagent that were annotated as having a loss-of-function phenotype in at least one study of Fraser-Kamath-Simmer-Rual (FKSR) were assigned "Phe"
Column G gives the RNAi phenotype annotations for knockdown of duplicate pairs based on this study.
Column H marks the duplicate pairs where masking was observed in this study.
Gene 1	Gene 1: RNAi phe (this study)	Gene 1: RNAi phe (FKSR)	Gene 2	Gene 2: RNAi (this study)	Gene 2: RNAi (FKSR)	Double RNAi Knockdown (this study)	Observed masking (this study)
AH9.4	WT	WT	F54E4.2	WT	WT	WT
B0041.2	WT	WT	C06G1.4	Phe	Phe	Phe	*
B0207.6	Phe	Phe	Y75B8A.14	Phe	Phe	Phe
B0212.1	WT	WT	F14B8.7	WT	WT	WT
B0212.2	WT	WT	T13F2.5	WT	WT	WT
B0213.7	WT	WT	B0213.8	WT	WT	WT
B0218.3	WT	WT	F42G8.3	WT	WT	WT
B0222.4	WT	WT	Y66H1B.4	Phe	Phe	Phe
B0272.2	WT	WT	M03E7.5	WT	WT	Phe	*
B0272.4	WT	WT	R06F6.9	WT	WT	WT
B0280.4	WT	WT	C34H3.2	Phe	Phe	Phe
B0281.3	WT	WT	K09F6.7	WT	WT	WT
B0284.2	WT	WT	B0284.4	WT	WT	WT
B0285.6	WT	WT	R107.1	WT	WT	WT
B0285.8	WT	WT	B0285.9	WT	WT	WT
B0303.2	WT	WT	T07C12.9	WT	WT	WT
B0304.5	WT	WT	B0304.6	WT	WT	WT
B0310.5	WT	WT	R04B5.9	WT	WT	WT
B0334.4	WT	WT	F15D3.6	Phe	Phe	Phe
B0336.2	Phe	Phe	F57H12.1	Phe	Phe	Phe
B0365.3	Phe	WT	C01G12.8	WT	WT	Phe
B0403.4	Phe	Phe	Y49E10.4	WT	WT	Phe
B0416.1	WT	WT	T13G4.3	WT	WT	WT
B0416.2	WT	WT	ZK856.6	WT	WT	WT
B0416.5	WT	Phe	C42C1.8	WT	WT	Phe	*
B0416.6	WT	WT	M01F1.1	WT	WT	WT
B0432.2	WT	WT	C49G7.11	WT	WT	WT
B0432.4	WT	WT	K11G12.5	WT	WT	WT
B0454.6	WT	WT	F23F1.6	WT	WT	WT
B0457.2	WT	WT	C38C6.3	Phe	WT	Phe
B0462.1	WT	WT	Y102A5C.4	WT	WT	WT
B0464.1	Phe	Phe	F22D6.3	Phe	Phe	Phe
B0464.3	WT	WT	C24A3.2	WT	WT	WT
B0491.8	WT	WT	T27D12.2	WT	WT	WT
B0495.1	WT	WT	C41C4.2	WT	WT	WT
B0495.2	WT	WT	ZC504.3	WT	WT	Phe	*
B0495.4	Phe	Phe	F58E1.6	WT	WT	Phe
B0495.7	Phe	Phe	C44B7.11	WT	WT	Phe
B0507.6	WT	WT	F53H2.1	WT	WT	WT
B0523.1	WT	WT	T06C10.6	WT	WT	WT
B0546.1	WT	WT	K10B3.9	WT	WT	WT
B0547.4	WT	WT	C06G8.4	WT	WT	WT
B0564.11	WT	WT	Y75B8A.10	WT	WT	WT
C01B12.1	Phe	WT	C27H5.5	WT	WT	Phe
C01B12.3	WT	WT	C01B12.5	WT	WT	WT
C01B12.4	WT	WT	W01D2.5	WT	WT	WT
C01C10.3	WT	WT	F08G5.2	WT	WT	WT
C01F1.4	WT	WT	H02I12.3	WT	WT	WT
C01F1.6	WT	WT	C18F10.7	WT	WT	WT
C01G10.2	WT	WT	C01G10.3	WT	WT	WT
C01G12.3	WT	WT	F44G4.5	WT	WT	WT
C01H6.4	WT	WT	C46H11.2	WT	WT	WT
C02B4.1	WT	WT	F08C6.1	Phe	Phe	Phe
C02B8.4	Phe	WT	C28C12.8	Phe	Phe	Phe
C02C2.4	WT	WT	T28F3.4	WT	WT	WT
C02C6.1	Phe	Phe	T12E12.4	WT	Phe	Phe
C02D5.3	WT	WT	F13A7.10	WT	WT	WT
C03A7.11	WT	WT	F56B3.7	WT	WT	WT
C03E10.1	WT	WT	T03F7.6	WT	WT	WT
C03G5.1	Phe	Phe	C34B2.7	Phe	WT	Phe	*
C03G6.16	WT	WT	Y62E10A.4	WT	WT	WT
C03G6.3	WT	WT	R13D7.3	WT	WT	WT
C03G6.6	WT	WT	C04F1.1	WT	WT	WT
C03G6.7	WT	WT	C32B5.2	WT	WT	WT
C03H5.4	WT	WT	C07E3.9	WT	WT	WT
C04B4.2	WT	WT	C04B4.4	WT	WT	WT
C04B4.3	WT	WT	F45E6.4	WT	WT	WT
C04C3.3	Phe	Phe	F27D4.5	Phe	Phe	Phe
C04E6.2	WT	WT	F58D7.1	WT	WT	WT
C04E7.2	WT	WT	K02F6.7	WT	WT	WT
C04F12.8	WT	WT	F26A3.4	WT	WT	WT
C04F5.1	WT	WT	ZK721.1	WT	WT	WT
C04F5.4	WT	WT	C04F5.5	WT	WT	WT
C04F5.7	WT	WT	C07G3.9	WT	WT	WT
C04F6.4	Phe	Phe	K08F9.2	WT	WT	Phe	*
C04G2.10	WT	WT	Y48B6A.10	WT	WT	WT
C04G2.6	Phe	Phe	F48E8.6	WT	WT	Phe
C04H5.2	WT	WT	EEED8.11	WT	WT	WT
C05C10.1	WT	WT	C05C10.4	WT	WT	WT
C05C12.3	Phe	WT	T01H8.5	Phe	Phe	Phe	*
C05C8.7	Phe	Phe	ZK632.4	WT	WT	Phe
C05C9.1	WT	WT	T19C3.5	WT	WT	WT
C05D12.4	WT	WT	C05D12.5	WT	WT	WT
C05D2.3	WT	WT	C05D2.4	WT	WT	WT
C05E11.4	WT	WT	C05E11.5	WT	WT	WT
C05E7.1	WT	WT	C05E7.2	WT	WT	WT
C05G5.4	WT	WT	F23H11.3	WT	WT	Phe	*
C06A5.8	WT	WT	C06A5.9	WT	WT	WT
C06A6.5	WT	WT	C30H7.2	WT	WT	WT
C06A8.6	WT	WT	T09A5.9	Phe	Phe	Phe
C06A8.9	WT	WT	K10D3.1	WT	WT	WT
C06B3.6	WT	WT	F13A7.11	WT	WT	WT
C06E2.3	WT	WT	F40G9.3	WT	WT	WT
C06G3.1	WT	WT	E02H1.7	WT	WT	WT
C06G3.5	WT	WT	C44B7.12	WT	WT	WT
C06G8.3	WT	WT	F30B5.7	WT	WT	WT
C07A12.4	Phe	Phe	C14B1.1	WT	WT	Phe	*
C07B5.3	WT	WT	F17C11.2	WT	WT	WT
C07B5.5	WT	WT	K04H4.6	WT	WT	WT
C07F11.2	WT	WT	F32B5.6	WT	WT	WT
C07G1.1	WT	WT	ZK546.15	WT	WT	WT
C07G2.3	Phe	Phe	K01C8.10	Phe	Phe	Phe
C08A9.9	WT	WT	K09E3.5	WT	WT	WT
C08B6.5	WT	WT	ZK867.2	WT	WT	WT
C08F8.4	WT	WT	C54G7.2	WT	WT	WT
C08H9.1	WT	WT	F32A5.3	WT	WT	WT
C09B8.4	WT	WT	T10B11.6	WT	WT	WT
C09B9.2	WT	WT	F58D5.8	WT	WT	WT
C09B9.4	WT	WT	C49C3.2	WT	WT	WT
C09C7.1	WT	WT	C14F5.2	WT	WT	WT
C09F12.1	WT	WT	T05A10.2	WT	WT	WT
C09F9.1	WT	WT	F38A5.8	WT	WT	WT
C09G5.7	WT	WT	C54G4.2	WT	WT	WT
C09H10.6	WT	WT	C50B6.2	WT	WT	Phe	*
C09H5.4	WT	WT	C09H5.5	WT	WT	WT
C09H5.9	WT	WT	F58G4.5	WT	WT	WT
C10A4.1	WT	WT	K09A11.1	WT	WT	WT
C10C6.3	WT	WT	C15H7.4	WT	WT	WT
C10E2.6	Phe	Phe	T02G5.12	WT	WT	Phe
C10G11.8	WT	WT	F29G9.5	Phe	WT	Phe
C10H11.9	Phe	Phe	K08B12.5	Phe	Phe	Phe
C11E4.3	WT	WT	C46A5.2	WT	WT	WT
C12D5.9	WT	WT	R13D7.2	WT	WT	WT
C12D8.1	WT	WT	ZK418.9	WT	WT	Phe	*
C12D8.10	WT	WT	F28H6.1	WT	WT	Phe	*
C13B9.4	WT	WT	C18B12.2	WT	WT	WT
C13C12.1	WT	WT	M02B7.6	WT	WT	WT
C13C4.4	WT	WT	K08B12.3	WT	WT	WT
C13D9.1	WT	WT	C13D9.2	WT	WT	WT
C13D9.7	WT	WT	C13D9.8	WT	WT	WT
C13G3.3	WT	WT	W08G11.4	Phe	WT	NA	*
C14A4.13	WT	WT	W03G9.5	WT	WT	WT
C14A4.6	WT	WT	C14A4.7	WT	WT	WT
C14B9.1	WT	WT	T22A3.2	WT	WT	WT
C14B9.2	Phe	Phe	H06O01.1	Phe	Phe	Phe
C14B9.3	WT	WT	F36H9.5	WT	WT	WT
C14C11.5	WT	WT	W05B10.5	WT	WT	WT
C14C6.3	WT	WT	K06H6.6	WT	WT	WT
C14C6.4	WT	WT	ZK488.4	WT	WT	WT
C15B12.5	WT	WT	F47D12.1	WT	WT	WT
C15C6.2	WT	WT	R09E10.6	WT	WT	WT
C15C8.5	WT	WT	F44D12.2	WT	WT	WT
C15F1.7	WT	WT	ZK430.3	WT	WT	WT
C15H11.2	WT	WT	Y105C5A.23	WT	WT	WT
C16A11.2	WT	WT	C31E10.6	WT	WT	WT
C16C8.11	WT	WT	C16C8.4	WT	WT	WT
C16C8.2	WT	WT	F49E12.1	WT	WT	WT
C16D6.2	WT	WT	C53C7.1	WT	WT	WT
C16D9.7	WT	WT	C24B9.2	WT	WT	WT
C17A2.7	WT	WT	R09H10.2	WT	WT	WT
C17E7.5	WT	WT	C17E7.6	WT	WT	WT
C18B10.1	WT	WT	C18B10.2	WT	WT	WT
C18B12.5	WT	WT	H03G16.4	WT	WT	WT
C18B2.4	WT	WT	D2013.6	Phe	Phe	Phe
C18G1.4	WT	WT	ZK381.4	WT	WT	WT
C18H2.1	WT	WT	F37A4.4	WT	WT	Phe
C23H5.7	WT	WT	Y76B12C.1	WT	WT	WT
C24A3.4	WT	WT	ZK892.4	WT	WT	WT
C24B5.1	WT	WT	F16C3.1	WT	WT	WT
C24B5.2	WT	WT	F32D1.1	WT	WT	WT
C24B5.3	WT	WT	F31F6.5	WT	WT	Phe	*
C24B9.12	WT	WT	ZK678.6	WT	WT	WT
C25A1.7	Phe	Phe	R11A8.6	Phe	Phe	Phe
C25D7.7	WT	WT	C27B7.8	Phe	WT	Phe	*
C25E10.8	WT	WT	C25E10.9	WT	WT	WT
C25F6.4	WT	WT	F11D5.3	WT	WT	WT
C25G4.4	WT	WT	C44F1.2	WT	WT	WT
C25G4.8	WT	WT	T16A9.3	WT	WT	WT
C26E6.2	WT	WT	Y11D7A.13	WT	WT	Phe	*
C26E6.4	Phe	Phe	F09F7.3	Phe	Phe	Phe
C27A7.1	WT	WT	C27A7.3	WT	WT	WT
C27A7.7	WT	WT	VC27A7L.1	WT	WT	WT
C27C12.7	WT	WT	T23F1.7	WT	WT	WT
C27C7.5	WT	Phe	T02G6.7	WT	WT	WT
C27D9.1	Phe	Phe	F53C3.11	Phe	WT	Phe
C27H5.2	WT	WT	F46H5.7	WT	WT	WT
C27H5.6	WT	WT	R02D5.6	WT	WT	WT
C27H6.2	Phe	Phe	T22D1.10	Phe	Phe	Phe
C28C12.5	WT	WT	C28C12.7	WT	WT	WT
C28H8.4	WT	WT	F09B9.3	WT	WT	Phe	*
C29E6.4	WT	WT	F52B11.3	Phe	Phe	Phe
C29F7.3	WT	WT	F40F8.1	WT	WT	Phe	*
C29F7.6	WT	WT	F23D12.5	WT	WT	WT
C30D11.1	WT	WT	F16B3.1	WT	WT	WT
C31B8.11	WT	WT	R11G11.9	WT	WT	WT
C31B8.9	WT	WT	K06H6.5	WT	WT	WT
C31E10.1	WT	WT	R08C7.7	WT	WT	WT
C31E10.7	Phe	Phe	W02D3.1	Phe	Phe	Phe	*
C31H1.1	WT	WT	T25B9.6	WT	WT	WT
C31H2.2	Phe	Phe	F56D5.1	WT	WT	Phe
C31H5.6	WT	WT	W03D8.8	WT	WT	WT
C32B5.10	WT	WT	R07C3.8	WT	WT	WT
C32B5.14	WT	WT	C32B5.16	WT	WT	WT
C32B5.15	WT	WT	C39B5.2	WT	WT	WT
C32C4.1	WT	WT	F44A2.2	WT	WT	WT
C32E8.8	Phe	Phe	F55F8.1	WT	WT	Phe	*
C32H11.3	WT	WT	C32H11.4	WT	WT	WT
C33C12.3	WT	WT	C33C12.8	WT	WT	WT
C33D9.4	WT	WT	R07B5.6	WT	WT	WT
C33G3.5	WT	WT	F18E9.7	WT	WT	WT
C33H5.6	WT	WT	C33H5.7	Phe	Phe	Phe
C34C12.6	WT	WT	T03F7.7	WT	WT	WT
C34D4.2	WT	WT	F23B12.1	WT	WT	WT
C34E10.6	Phe	Phe	Y49A3A.2	Phe	Phe	Phe
C34E10.7	WT	WT	Y69A2AR.29	WT	WT	WT
C34E11.1	WT	WT	T04C10.2	Phe	Phe	Phe
C34F6.8	WT	WT	F59B8.2	WT	WT	WT
C34G6.2	WT	WT	F21C3.2	WT	WT	WT
C35A11.3	WT	WT	F49C5.7	WT	WT	WT
C35C5.3	WT	WT	F28H7.4	WT	WT	WT
C35C5.8	WT	WT	F16C3.2	WT	WT	WT
C36B1.11	WT	WT	Y48G10A.2	WT	WT	WT
C36B7.6	WT	WT	R166.2	WT	WT	WT
C36C9.3	WT	WT	T07D3.1	WT	WT	WT
C37A2.7	Phe	Phe	Y62E10A.1	Phe	Phe	Phe
C37H5.2	WT	WT	C37H5.3	WT	WT	WT
C37H5.9	WT	WT	K09C8.3	WT	WT	WT
C38C10.1	WT	WT	C49A9.7	WT	WT	WT
C38C6.4	WT	WT	C42C1.1	WT	WT	WT
C38D4.4	WT	WT	F58G11.3	WT	WT	WT
C39B10.2	WT	WT	Y39A3B.2	WT	WT	WT
C39D10.6	WT	WT	F17H10.2	WT	WT	WT
C39E6.6	WT	WT	T05A1.1	WT	WT	WT
C39E9.8	WT	WT	Y105C5A.8	WT	WT	WT
C40H1.5	WT	WT	T28B4.3	WT	WT	WT
C41G6.10	WT	WT	C41G6.14	WT	WT	WT
C42C1.5	Phe	Phe	Y47D9A.1	WT	WT	Phe
C42D4.3	WT	WT	F35B3.4	WT	WT	WT
C42D4.8	Phe	Phe	F36A4.7	Phe	Phe	Phe
C43E11.10	Phe	WT	Y39A1A.12	Phe	WT	Phe
C43G2.1	WT	WT	Y32H12A.5	Phe	WT	Phe
C43G2.4	WT	WT	F32B6.9	WT	WT	WT
C43H6.7	WT	WT	F59C6.2	WT	WT	WT
C44B12.6	WT	WT	T22H6.1	WT	WT	WT
C44C1.3	WT	WT	K03E6.3	WT	WT	WT
C44C10.11	WT	WT	F23A7.3	WT	WT	WT
C44C10.3	WT	WT	T12B3.2	WT	WT	WT
C44C10.7	WT	WT	K08H2.5	WT	WT	WT
C44H4.1	WT	WT	ZK682.5	Phe	Phe	Phe
C44H4.6	WT	WT	Y18D10A.5	Phe	Phe	Phe
C45B11.4	WT	WT	T04C12.2	WT	WT	WT
C45E1.1	WT	WT	T23H4.2	WT	WT	WT
C46A5.1	WT	Phe	F38H4.4	WT	WT	WT
C46A5.4	WT	WT	T06D8.10	WT	WT	WT
C46E10.4	WT	WT	C46E10.5	WT	WT	WT
C46E10.6	WT	WT	F40H7.2	WT	WT	WT
C46F4.2	WT	WT	F37C12.7	Phe	Phe	Phe
C46H11.3	WT	WT	M01B12.3	Phe	WT	Phe
C47A10.1	WT	WT	K08E7.9	WT	WT	WT
C47A10.8	WT	WT	T07H8.1	WT	WT	WT
C47E8.5	Phe	Phe	T05E11.3	Phe	Phe	Phe
C47F8.1	WT	WT	F35E2.8	WT	WT	WT
C48B4.10	WT	WT	C48B4.7	WT	WT	WT
C48B4.2	WT	WT	F26F4.3	WT	WT	WT
C48B6.2	Phe	Phe	F40F8.10	Phe	Phe	Phe
C48C5.1	WT	WT	K10B4.4	WT	WT	WT
C48D1.1	WT	WT	F58D2.1	WT	WT	WT
C49A1.6	WT	WT	K04H8.1	WT	WT	WT
C49A9.2	WT	WT	C49A9.3	WT	WT	WT
C49C3.1	WT	WT	Y46G5A.30	WT	WT	WT
C49C8.1	WT	WT	Y71F9AL.2	WT	WT	WT
C49F5.3	WT	WT	F02D10.6	WT	WT	WT
C50C10.2	WT	WT	C50C10.4	WT	WT	WT
C50C10.6	WT	WT	C50C10.7	WT	WT	WT
C50D2.1	Phe	WT	E04F6.6	WT	WT	Phe
C50D2.8	WT	WT	Y119D3B.12	WT	WT	WT
C50E3.7	WT	WT	Y75B8A.34	WT	WT	WT
C50F4.2	WT	WT	Y71H10A.1	WT	WT	WT
C50F7.10	WT	WT	E02H9.5	WT	WT	WT
C50F7.4	Phe	Phe	F47B10.1	WT	WT	Phe	*
C50H11.1	WT	WT	F41C3.3	WT	WT	WT
C50H11.9	WT	WT	K02H11.7	WT	WT	WT
C52B9.7	WT	WT	W03G9.6	WT	WT	WT
C52E4.2	WT	WT	F13G3.9	WT	WT	WT
C52E4.5	WT	WT	D2030.1	WT	WT	WT
C53B4.6	WT	WT	F15B10.1	WT	WT	WT
C53B7.5	WT	WT	F10D2.4	WT	WT	WT
C54A12.2	WT	WT	F21C10.12	WT	WT	WT
C54D1.2	WT	WT	Y38H6C.8	WT	WT	WT
C54D1.6	Phe	Phe	K05C4.6	Phe	Phe	Phe
C54D10.1	WT	WT	C54D10.2	WT	WT	WT
C54D10.8	WT	WT	W08A12.4	WT	WT	WT
C54E10.2	WT	WT	W09G10.3	WT	WT	WT
C54F6.10	WT	WT	T27C4.3	WT	WT	WT
C54F6.14	WT	WT	D1037.3	WT	WT	WT
C54G10.3	WT	WT	T10H9.5	WT	WT	WT
C54G10.4	WT	WT	F49E8.5	WT	WT	WT
C54H2.5	Phe	Phe	T02E1.7	WT	WT	Phe
C55A1.1	WT	WT	Y102A5C.28	WT	WT	WT
C55A1.9	WT	WT	ZK380.4	WT	WT	WT
C55B6.1	WT	WT	R11F4.1	WT	WT	WT
C55C3.1	WT	WT	F01G10.10	WT	WT	WT
C56G2.3	WT	Phe	F46F11.10	WT	WT	WT
CC8.2	WT	WT	H18N23.2	WT	WT	WT
D1009.1	WT	WT	F28D1.9	Phe	WT	Phe	*
D1014.8	WT	WT	Y74C9A.4	WT	WT	WT
D1022.4	WT	WT	D1022.5	WT	WT	WT
D1025.2	WT	WT	F52A8.5	WT	WT	WT
D1037.4	WT	WT	T23H2.5	Phe	Phe	Phe	*
D1044.1	WT	WT	H06H21.8	WT	WT	WT
D1065.1	WT	WT	F45F2.5	WT	WT	WT
D2024.7	WT	WT	ZK1320.1	WT	WT	WT
D2045.6	Phe	Phe	K08E7.7	WT	WT	Phe
D2085.2	WT	WT	D2085.7	WT	WT	WT
D2089.5	WT	WT	M05D6.7	WT	WT	WT
D2096.9	WT	WT	K09C6.3	WT	WT	WT
E02C12.2	WT	WT	E02C12.3	WT	WT	WT
E02H1.1	Phe	Phe	T03F1.7	WT	WT	Phe
E02H4.6	WT	WT	K04C1.5	WT	WT	WT
E02H9.8	WT	WT	H10E21.3	WT	WT	WT
E03H12.2	WT	WT	E03H12.3	WT	WT	WT
EEED8.5	Phe	Phe	K03H1.2	Phe	Phe	Phe	*
EGAP2.3	Phe	WT	F07H5.9	WT	WT	Phe
EGAP7.1	Phe	Phe	T21D12.2	Phe	Phe	Phe
F01D4.1	WT	WT	F01D4.2	WT	WT	WT
F01D5.1	WT	WT	Y39G8B.7	WT	WT	WT
F01D5.10	WT	WT	F25E5.2	WT	WT	WT
F01D5.2	WT	WT	F01D5.3	WT	WT	WT
F01D5.7	WT	WT	F01D5.8	WT	WT	WT
F01F1.11	WT	WT	Y47H9C.8	WT	WT	WT
F01F1.12	Phe	Phe	T05D4.1	WT	WT	Phe	*
F01G4.3	WT	WT	W08D2.7	Phe	Phe	Phe
F02A9.2	Phe	Phe	F02A9.3	Phe	WT	Phe	*
F02A9.6	Phe	Phe	R107.8	Phe	Phe	Phe
F02C12.5	WT	WT	K06G5.2	WT	WT	WT
F02E8.3	WT	WT	F29G9.3	Phe	Phe	Phe
F02E8.6	WT	WT	F09G8.4	WT	WT	WT
F07B10.2	WT	WT	F07B10.3	WT	WT	WT
F07C3.1	WT	WT	F56H1.1	WT	WT	WT
F07E5.7	WT	WT	R52.5	WT	WT	WT
F08B6.3	WT	WT	M03F4.7	Phe	Phe	Phe
F08B6.4	WT	Phe	T25F10.6	WT	WT	Phe	*
F08D12.2	WT	WT	F08D12.3	Phe	WT	Phe
F08D12.6	WT	WT	F08D12.8	WT	WT	WT
F08F1.7	WT	WT	ZK858.6	WT	WT	WT
F08F3.9	WT	WT	Y39E4B.2	WT	WT	WT
F08G2.7	WT	WT	F54D5.5	Phe	Phe	Phe
F08H9.5	WT	WT	F08H9.7	WT	WT	WT
F09C3.2	WT	WT	F45E1.3	WT	WT	WT
F09C3.3	WT	WT	F09C3.5	WT	WT	WT
F09C3.4	WT	WT	T06E6.13	WT	WT	WT
F09C6.2	WT	WT	F09C6.6	WT	WT	WT
F09C6.9	WT	WT	F57A10.5	WT	WT	WT
F09E10.8	WT	WT	K08E3.3	WT	WT	WT
F09E5.2	Phe	Phe	T23F2.1	Phe	Phe	Phe
F09E8.7	WT	WT	T08G11.5	WT	WT	WT
F09F3.5	WT	WT	R08F11.7	WT	WT	WT
F09G2.6	WT	WT	F10D2.6	WT	WT	WT
F10A3.9	WT	WT	F41B5.8	WT	WT	WT
F10C2.3	WT	WT	F15H10.7	WT	WT	WT
F10D7.2	WT	WT	T25D3.4	WT	WT	WT
F10D7.3	WT	WT	Y34D9A.6	WT	WT	WT
F10G2.2	WT	WT	F58E6.4	WT	WT	WT
F10G7.1	Phe	Phe	Y61A9LA.10	Phe	Phe	Phe
F10G7.4	Phe	Phe	K08A8.3	Phe	WT	Phe
F10G8.3	Phe	Phe	Y54G9A.6	WT	WT	Phe
F10G8.4	WT	WT	Y44A6D.4	WT	WT	WT
F11C1.1	WT	WT	F42H10.2	WT	WT	WT
F11C1.2	WT	WT	F55F8.6	WT	WT	WT
F11E6.1	WT	WT	Y4C6B.6	WT	WT	WT
F11H8.2	WT	WT	ZC482.1	WT	WT	WT
F12B6.2	WT	WT	ZK682.2	WT	WT	WT
F12F6.6	Phe	Phe	ZC518.2	Phe	Phe	Phe
F13A7.3	WT	WT	F57G8.8	WT	WT	WT
F13B9.8	WT	WT	F41G3.4	WT	WT	WT
F13D12.5	WT	WT	T21B10.4	WT	WT	WT
F13D12.7	Phe	Phe	F52A8.2	WT	WT	Phe
F13G3.7	WT	WT	Y43C5B.3	WT	WT	WT
F14B4.2	WT	WT	H25P06.1	WT	WT	WT
F14B6.1	WT	WT	F14B6.3	WT	WT	WT
F14F4.1	WT	WT	T07D10.2	WT	WT	WT
F14H3.11	WT	WT	F35E8.12	WT	WT	WT
F15A2.6	WT	WT	H39E23.1	WT	Phe	WT
F15B9.9	WT	WT	W09G12.4	WT	WT	WT
F15D3.4	WT	WT	F44G3.7	WT	WT	WT
F15H9.1	WT	WT	F35E2.5	WT	WT	WT
F16B4.1	WT	WT	F16B4.12	WT	WT	WT
F16B4.2	WT	WT	Y17G7B.8	WT	WT	WT
F16B4.5	WT	WT	F16B4.7	WT	WT	WT
F16F9.5	WT	WT	T01C8.7	WT	WT	WT
F17A2.12	WT	WT	F17A2.6	WT	WT	WT
F17A2.5	WT	WT	F31E3.1	Phe	Phe	Phe
F17B5.1	WT	WT	T05F1.11	WT	WT	WT
F17E9.7	WT	WT	F17E9.8	WT	WT	WT
F18A12.5	WT	WT	T06D4.4	WT	WT	WT
F18A12.8	WT	WT	ZK20.6	WT	WT	WT
F18C12.1	WT	WT	T21E12.4	Phe	Phe	Phe
F18H3.3	Phe	WT	Y106G6H.2	Phe	Phe	Phe	*
F19B10.10	WT	WT	K12B6.8	WT	WT	WT
F19B10.7	WT	WT	F19B10.8	WT	WT	WT
F19F10.1	WT	WT	F19F10.5	WT	WT	WT
F19H6.4	WT	Phe	F42F12.3	WT	WT	WT
F20C5.4	WT	WT	R08C7.2	Phe	Phe	Phe
F20D1.9	WT	WT	F55G1.5	WT	WT	WT
F20D6.8	WT	WT	W04C9.5	WT	WT	WT
F20G2.1	WT	WT	F20G2.2	WT	WT	WT
F20G2.3	WT	WT	R03A10.5	WT	WT	WT
F20G2.5	WT	WT	F53C11.1	WT	WT	WT
F21A10.2	WT	WT	F59B10.1	Phe	Phe	Phe
F21C10.8	WT	WT	ZC21.3	WT	WT	WT
F21D9.2	WT	WT	W07E6.5	WT	WT	WT
F21D9.4	WT	WT	ZK228.3	WT	WT	WT
F21F3.2	WT	WT	Y106G6D.4	WT	WT	WT
F21F3.3	WT	WT	M01E11.1	WT	WT	WT
F21F3.5	WT	WT	Y110A7A.3	WT	WT	WT
F21G4.5	WT	WT	K04C1.3	WT	WT	WT
F22B5.4	WT	WT	F36A2.7	Phe	Phe	Phe
F22B7.7	WT	WT	T28A8.1	WT	WT	WT
F22B7.9	WT	WT	K01A11.2	WT	WT	WT
F22D6.1	WT	WT	T04B2.2	WT	WT	WT
F22E10.5	WT	WT	Y49A3A.1	WT	Phe	Phe	*
F22F7.1	WT	WT	F22F7.2	WT	WT	WT
F22H10.1	WT	WT	ZC373.3	WT	WT	WT
F23F12.4	WT	WT	T22G5.3	Phe	WT	Phe
F23H11.1	WT	WT	F54B11.6	WT	WT	WT
F23H12.2	Phe	Phe	F32B4.2	WT	WT	Phe
F25B5.4	Phe	Phe	ZK1010.1	Phe	Phe	Phe
F25C8.2	WT	WT	F55C5.6	WT	WT	WT
F25D7.5	WT	WT	Y70G10A.2	WT	WT	WT
F25E2.4	WT	WT	R04E5.10	WT	WT	WT
F25F2.1	WT	WT	F26A1.3	WT	WT	WT
F25G6.6	Phe	Phe	M02D8.4	WT	WT	Phe
F25H5.4	Phe	Phe	ZK328.2	Phe	Phe	Phe
F26B1.3	Phe	Phe	F32E10.4	Phe	Phe	Phe	*
F26B1.6	WT	WT	T04A8.2	WT	WT	WT
F26D11.10	WT	WT	T23H4.1	WT	WT	WT
F26D11.5	WT	WT	F26D11.9	WT	WT	WT
F26D2.1	WT	WT	T23F1.3	WT	WT	WT
F26E4.12	WT	WT	R05H10.5	WT	WT	WT
F26E4.5	WT	WT	F53G12.6	WT	WT	WT
F26F4.7	WT	WT	ZK112.2	WT	WT	WT
F26H9.8	WT	WT	F48E3.3	WT	WT	WT
F27C8.1	WT	WT	F52H2.2	WT	WT	WT
F27D9.8	WT	WT	F30A10.8	Phe	Phe	Phe
F27E11.3	WT	WT	T23D8.1	Phe	Phe	Phe
F27E5.1	WT	WT	K11D2.2	WT	WT	WT
F28A10.5	WT	WT	K06H6.2	WT	WT	WT
F28F8.1	WT	WT	F53E10.2	WT	WT	WT
F28F8.2	WT	WT	F46E10.1	Phe	Phe	Phe
F28H1.2	WT	Phe	F49D11.8	WT	WT	WT
F28H1.3	Phe	Phe	W02B12.6	Phe	Phe	Phe
F28H7.10	WT	WT	T09A12.3	WT	WT	WT
F29C12.4	Phe	Phe	Y119D3B.14	WT	WT	Phe
F29D10.4	WT	WT	T02C12.1	WT	WT	WT
F31D4.6	WT	WT	K07B1.1	WT	WT	WT
F31D4.8	WT	WT	W02D9.10	WT	WT	WT
F31F4.12	WT	WT	Y39B6A.17	WT	WT	WT
F31F4.17	WT	WT	Y5H2B.1	WT	WT	WT
F31F6.6	WT	WT	K08E5.2	WT	WT	WT
F31F6.7	WT	WT	F58G1.5	WT	Phe	WT
F32A5.2	WT	WT	ZK430.8	Phe	Phe	Phe
F32B4.6	WT	WT	R05D7.4	WT	WT	WT
F32B5.8	WT	Phe	M04G12.2	WT	WT	WT
F32D1.3	WT	WT	F38B6.6	WT	WT	WT
F32D8.10	WT	WT	T11F9.1	WT	WT	WT
F32D8.2	WT	WT	F32G8.2	WT	WT	WT
F33D4.3	WT	WT	F49E10.3	WT	WT	WT
F35B12.4	WT	WT	T21D12.12	WT	WT	WT
F35C5.1	WT	WT	W01B6.8	WT	WT	WT
F35C8.6	WT	WT	Y18D10A.20	Phe	Phe	Phe	*
F35E8.6	WT	WT	F35E8.7	WT	WT	WT
F35G12.11	Phe	Phe	T21C9.4	WT	WT	Phe
F35G12.8	Phe	Phe	R13G10.1	Phe	Phe	Phe
F35G2.4	WT	WT	Y47D3B.10	Phe	Phe	Phe	*
F36A2.4	WT	WT	F53C11.6	WT	WT	WT
F36A2.9	WT	WT	T19D7.7	WT	WT	WT
F36D1.4	WT	WT	ZK666.2	WT	WT	WT
F36G9.3	WT	WT	M153.2	WT	WT	WT
F37A4.5	WT	WT	K07D4.3	Phe	Phe	Phe
F37B4.9	WT	WT	Y57A10C.4	WT	WT	WT
F37F2.3	WT	WT	R107.7	WT	WT	WT
F37H8.5	WT	WT	K07D4.8	WT	WT	WT
F38A3.2	WT	WT	M195.1	Phe	WT	Phe
F38C2.5	WT	WT	Y57G11C.25	WT	WT	WT
F38E11.1	WT	WT	F38E11.2	WT	WT	WT
F39B2.11	WT	WT	ZC97.1	Phe	WT	Phe
F39G3.1	WT	WT	M88.1	WT	WT	WT
F40A3.7	WT	WT	F59B2.13	WT	WT	WT
F40B5.2	WT	WT	T23G7.2	WT	WT	WT
F40C5.3	WT	WT	T24A6.15	WT	WT	WT
F40F4.1	WT	WT	H24O09.2	WT	WT	WT
F40F4.2	WT	WT	F40F4.3	WT	WT	WT
F40F4.4	WT	WT	ZK742.5	WT	WT	WT
F40F9.1	WT	WT	F40F9.2	WT	WT	WT
F40G12.1	WT	WT	K02E11.2	WT	WT	WT
F40G12.4	WT	WT	F40G12.5	WT	WT	WT
F40G9.8	WT	WT	T17A3.10	WT	WT	WT
F40H7.4	WT	WT	F40H7.5	WT	WT	WT
F41E7.1	WT	Phe	F57G8.5	WT	WT	WT
F41E7.6	WT	WT	T20B3.1	WT	WT	WT
F41F3.6	WT	WT	F41F3.7	WT	WT	WT
F41H10.5	WT	WT	M02B1.3	WT	WT	WT
F42A6.7	Phe	Phe	R10E9.1	WT	WT	Phe
F42C5.2	WT	WT	T07F8.2	WT	WT	WT
F42D1.3	WT	WT	Y69A2AR.15	WT	WT	WT
F42G10.2	WT	WT	VZC374L.1	WT	WT	WT
F42G2.3	WT	WT	T08E11.5	WT	WT	WT
F42G8.8	WT	WT	F49E11.7	WT	WT	WT
F42G9.5	WT	WT	Y69F12A.2	WT	WT	WT
F42G9.8	WT	WT	Y111B2A.15	Phe	Phe	Phe
F43G6.10	WT	WT	F43G6.7	WT	WT	WT
F43G6.11	WT	WT	Y51H1A.5	WT	WT	WT
F43H9.2	WT	WT	T22G5.5	WT	WT	Phe	*
F44B9.3	Phe	WT	F44B9.4	WT	WT	Phe	*
F44G4.1	Phe	Phe	ZK795.3	Phe	Phe	Phe
F45B8.1	WT	WT	F45B8.2	WT	WT	WT
F45C12.16	WT	WT	F58E1.4	WT	WT	WT
F45H10.2	Phe	Phe	R07E4.3	WT	WT	Phe	*
F46A9.1	WT	WT	F46A9.2	WT	WT	WT
F46B6.10	WT	WT	Y47D9A.4	WT	WT	WT
F46F11.2	WT	WT	M01E11.5	WT	WT	Phe	*
F46F5.5	WT	WT	R13H4.6	WT	WT	WT
F46G10.1	WT	WT	F47D12.3	WT	WT	WT
F46G10.3	WT	WT	F46G10.7	WT	WT	WT
F47B8.1	WT	WT	F47B8.2	WT	WT	WT
F47B8.6	WT	WT	F47B8.8	WT	WT	WT
F47G4.3	WT	WT	K11H3.1	WT	WT	WT
F47G6.4	WT	WT	Y66H1A.6	WT	WT	WT
F48F7.7	WT	WT	Y17G7B.11	WT	WT	WT
F48G7.10	WT	WT	R12G8.1	WT	WT	WT
F49E12.10	WT	WT	F49E12.9	WT	WT	WT
F49E8.3	Phe	Phe	T07F10.1	WT	WT	Phe
F49H12.1	Phe	Phe	F52F12.4	Phe	WT	Phe	*
F52B5.6	Phe	Phe	F55D10.2	Phe	Phe	Phe
F52C12.5	WT	WT	F55A8.1	Phe	Phe	Phe
F52D10.3	Phe	WT	M117.2	Phe	Phe	Phe
F52D2.9	WT	WT	T26H2.6	WT	WT	WT
F52E1.10	WT	WT	T14F9.1	Phe	Phe	Phe
F52F12.3	WT	WT	Y105C5A.24	WT	WT	WT
F52H3.3	WT	WT	Y75B12B.4	WT	WT	WT
F53A9.1	WT	WT	F53A9.2	WT	WT	WT
F53B2.4	WT	WT	Y45F10B.5	WT	WT	WT
F53B3.1	WT	WT	F58G1.2	Phe	WT	Phe
F53C11.7	WT	WT	F53C11.8	WT	WT	WT
F53C3.12	WT	WT	Y46G5A.24	WT	WT	WT
F53C3.13	WT	WT	T28D9.3	WT	WT	WT
F53F1.2	Phe	Phe	F53F1.3	WT	WT	Phe
F53F1.8	WT	WT	F53F1.9	WT	WT	WT
F54B8.10	WT	WT	F54B8.9	WT	WT	WT
F54B8.5	WT	WT	T22H6.5	WT	WT	WT
F54C1.7	Phe	Phe	ZK673.7	Phe	Phe	Phe
F54D1.6	Phe	Phe	R09E10.5	WT	WT	Phe
F54D8.3	WT	WT	K04F1.15	WT	WT	WT
F54E12.2	WT	WT	T23H2.3	WT	WT	WT
F54F12.1	WT	WT	W03F11.4	WT	WT	WT
F54F2.1	Phe	Phe	F54G8.3	Phe	Phe	Phe
F54F7.6	WT	WT	Y105C5B.20	WT	WT	WT
F54F7.7	WT	WT	W06D11.4	WT	WT	WT
F54H12.1	Phe	Phe	ZK455.1	WT	WT	Phe	*
F55A11.7	WT	WT	F55G1.6	WT	WT	Phe	*
F55A12.7	Phe	Phe	K11D2.3	Phe	Phe	Phe
F55B12.6	WT	WT	Y9C9A.2	WT	WT	WT
F55D12.3	WT	WT	T07C5.5	WT	WT	WT
F55F3.1	WT	WT	Y47D3A.15	WT	WT	WT
F56A12.2	WT	WT	M04G7.3	WT	WT	WT
F56A8.4	WT	WT	F56A8.5	WT	WT	WT
F56B3.2	Phe	Phe	M03F4.6	Phe	Phe	Phe
F56B6.5	WT	WT	R106.2	WT	WT	WT
F56C11.2	WT	WT	K07C10.1	Phe	WT	Phe	*
F56C9.3	WT	WT	R02F11.3	WT	WT	WT
F56D1.6	WT	WT	T09A5.1	WT	WT	WT
F56D5.10	WT	WT	W07A8.1	WT	WT	WT
F56D5.5	WT	WT	Y38E10A.3	WT	WT	WT
F57A8.7	WT	WT	F58G11.4	WT	WT	WT
F57B10.4	Phe	WT	Y54E10A.12	WT	WT	Phe	*
F57C2.5	WT	WT	T12G3.4	WT	WT	WT
F57F4.1	WT	WT	T07D3.9	WT	WT	WT
F57F5.2	WT	WT	T07D1.1	WT	WT	WT
F57G8.6	WT	WT	ZK488.2	WT	WT	WT
F57G9.3	WT	WT	Y57A10C.1	WT	WT	WT
F58B4.1	WT	WT	T02B11.7	WT	WT	WT
F58D2.2	WT	WT	T08B6.4	WT	WT	WT
F58E1.12	WT	WT	K09F6.8	WT	WT	WT
F58E2.2	WT	WT	K03D3.2	WT	WT	WT
F58E6.6	WT	WT	F58E6.8	WT	WT	WT
F58F12.3	WT	WT	K03H9.3	WT	WT	WT
F58F9.3	WT	WT	F58F9.4	WT	WT	WT
F58G1.4	Phe	Phe	T05A7.1	WT	WT	Phe
F59A1.6	WT	WT	W05B10.3	WT	WT	WT
F59A3.8	WT	WT	W01B6.5	WT	WT	WT
F59A6.5	WT	WT	W02B8.2	WT	WT	Phe	*
F59B1.9	WT	WT	R06A4.10	WT	WT	WT
F59B2.7	WT	WT	T25G12.4	WT	WT	WT
F59B2.8	WT	WT	F59B2.9	WT	WT	WT
F59E11.10	WT	WT	T19A5.5	WT	WT	WT
F59F3.1	WT	WT	F59F3.5	WT	Phe	WT
H06H21.1	WT	WT	H06H21.2	WT	WT	WT
H10D18.2	WT	WT	H10D18.4	WT	WT	WT
H11E01.2	WT	WT	Y15E3A.4	WT	WT	WT
H17B01.1	WT	WT	R09B5.11	WT	WT	WT
H22K11.1	WT	WT	R12H7.2	WT	WT	WT
H22K11.2	WT	WT	T19B10.3	WT	WT	WT
H32K16.1	WT	WT	Y38H6C.17	WT	WT	WT
K01C8.1	WT	WT	Y51H7C.9	WT	WT	WT
K01C8.9	Phe	Phe	T19A6.2	Phe	Phe	Phe	*
K01D12.11	WT	WT	K01D12.12	WT	WT	WT
K02A2.3	WT	WT	R13A1.2	WT	WT	WT
K02A4.1	Phe	WT	Y44A6D.5	WT	WT	Phe
K02F2.3	Phe	Phe	M18.5	Phe	Phe	Phe
K02F3.6	WT	WT	K07C5.5	WT	WT	WT
K02G10.5	WT	WT	Y70G10A.3	WT	WT	WT
K03B8.1	WT	WT	K03B8.3	WT	WT	WT
K03H6.1	WT	WT	K03H6.5	WT	WT	WT
K04B12.1	WT	WT	Y55F3AL.1	WT	WT	WT
K04C1.4	WT	WT	T12D8.6	Phe	Phe	Phe
K04C1.6	WT	WT	Y51A2D.12	WT	WT	WT
K04F1.3	WT	WT	ZC204.15	WT	WT	WT
K04F1.5	WT	WT	K09D9.6	WT	WT	WT
K05C4.3	WT	WT	K05C4.9	WT	WT	WT
K05D4.4	WT	WT	Y17D7A.4	WT	WT	WT
K05F6.1	WT	WT	K05F6.4	WT	WT	WT
K06A1.4	WT	WT	Y5H2B.2	WT	WT	WT
K06B4.10	WT	WT	K06B4.11	WT	WT	WT
K06B4.12	WT	WT	W06D12.5	WT	WT	WT
K07A1.11	Phe	Phe	K07A1.12	Phe	Phe	Phe
K07C11.10	WT	WT	Y38H6C.3	WT	WT	WT
K07C11.3	WT	WT	K07C11.5	WT	WT	WT
K07C11.4	Phe	WT	R12A1.4	WT	WT	Phe
K07C5.4	Phe	Phe	W01B11.3	Phe	Phe	Phe
K07D8.1	Phe	Phe	K08E5.3	Phe	Phe	Phe
K07E8.11	WT	WT	K07E8.9	WT	WT	WT
K07F5.6	WT	WT	M05B5.1	WT	WT	WT
K07H8.2	WT	WT	ZK185.2	WT	WT	WT
K08C7.1	WT	WT	T28H11.8	WT	WT	WT
K08C7.3	Phe	Phe	T22A3.8	Phe	Phe	Phe
K08C9.1	WT	WT	K08C9.2	WT	WT	WT
K08D10.3	Phe	WT	K08D10.4	WT	WT	Phe	*
K08F4.9	WT	WT	T04B2.6	WT	WT	WT
K09C4.1	WT	WT	K09C4.5	WT	WT	WT
K09D9.7	WT	WT	K09D9.8	WT	WT	WT
K09E4.5	WT	WT	ZK622.2	WT	WT	WT
K10B3.6	WT	WT	T05H10.7	WT	WT	WT
K10G4.3	WT	WT	Y32B12C.1	WT	WT	WT
K10H10.4	WT	WT	K10H10.5	WT	WT	WT
K10H10.7	WT	WT	ZK945.8	WT	WT	WT
K11G12.3	WT	WT	K11G12.4	WT	WT	WT
K11G9.6	WT	WT	T08G5.10	WT	WT	WT
K12C11.1	WT	WT	R119.2	WT	WT	WT
K12D9.1	WT	WT	R08F11.4	WT	WT	WT
K12G11.1	WT	WT	K12G11.2	WT	WT	WT
K12H6.6	WT	WT	Y63D3A.8	WT	WT	WT
M01B2.1	WT	WT	R09D1.12	WT	WT	WT
M01B2.3	WT	WT	M01B2.4	WT	WT	WT
M01B2.6	WT	WT	R09D1.10	WT	WT	WT
M01E11.3	Phe	WT	T07C12.12	WT	WT	Phe
M03F8.1	WT	WT	ZK596.3	WT	WT	WT
M04C9.1	WT	WT	M04C9.3	WT	WT	WT
M05D6.5	WT	WT	T20D3.6	WT	WT	WT
M110.7	WT	WT	ZK370.4	WT	WT	WT
M28.2	WT	WT	M28.9	WT	WT	WT
M28.5	Phe	Phe	Y48A6B.3	Phe	Phe	Phe
M7.12	WT	WT	M7.8	WT	WT	WT
PAR2.3	WT	WT	T01C8.1	WT	WT	WT
R01E6.5	WT	WT	Y39B6A.9	WT	WT	WT
R02D1.1	WT	WT	T27B7.6	WT	WT	WT
R03E1.2	Phe	Phe	T14B4.3	WT	WT	Phe
R03E1.3	WT	WT	Y58G8A.1	WT	WT	WT
R03G8.4	WT	WT	R03G8.6	WT	WT	WT
R03H10.4	WT	WT	R03H10.5	WT	WT	WT
R03H10.6	WT	WT	R03H10.7	WT	WT	WT
R05A10.8	WT	WT	Y105C5B.23	WT	WT	WT
R07B1.10	WT	WT	W01A11.4	WT	WT	WT
R07B1.5	WT	WT	R07B1.6	WT	WT	WT
R07B7.13	WT	WT	R07B7.15	WT	WT	WT
R07C3.1	WT	WT	R07C3.12	WT	WT	WT
R08H2.4	WT	WT	T19C9.3	WT	WT	WT
R08H2.7	WT	WT	T09F5.5	WT	WT	WT
R107.6	Phe	Phe	ZC84.3	WT	WT	Phe
R10E11.2	Phe	Phe	Y38F2AL.4	Phe	Phe	Phe
R10H10.4	WT	Phe	T01C8.2	WT	WT	WT
R11D1.3	WT	WT	R11D1.4	WT	WT	WT
R11G10.2	WT	WT	Y37A1B.5	WT	WT	WT
R11G11.13	WT	WT	ZK488.9	WT	WT	WT
R11H6.2	WT	WT	Y57E12AL.1	WT	Phe	WT
R12E2.14	WT	WT	R12E2.15	WT	WT	WT
R13A5.10	WT	WT	Y48A6B.7	WT	WT	WT
R13F6.9	Phe	Phe	ZK370.2	WT	WT	Phe
R13H7.1	WT	WT	T05A12.1	WT	WT	WT
R144.6	WT	WT	W02D3.4	WT	WT	WT
R151.2	Phe	Phe	W04G3.5	WT	WT	WT
R173.3	WT	WT	T07H6.1	WT	WT	WT
R74.5	WT	WT	T07D1.4	WT	WT	Phe	*
R90.3	WT	WT	R90.4	WT	WT	WT
T01B11.2	WT	WT	T09B4.8	WT	WT	WT
T01C3.9	WT	WT	T24C2.2	WT	WT	WT
T01C8.4	WT	WT	T01C8.5	Phe	WT	Phe
T01G5.3	WT	WT	ZK262.10	WT	WT	WT
T01G6.1	WT	WT	T01G6.10	WT	WT	WT
T03D3.1	WT	WT	T25B9.7	WT	WT	WT
T03G11.4	WT	WT	ZC410.3	WT	WT	WT
T04G9.4	Phe	Phe	T28H10.1	WT	WT	Phe
T04H1.2	WT	WT	Y38C9A.2	WT	WT	WT
T05A6.4	WT	WT	Y37A1B.8	WT	WT	WT
T05C12.1	WT	WT	W06F12.3	WT	WT	WT
T05E11.8	WT	WT	T23G4.5	WT	WT	WT
T05H4.1	WT	WT	ZK40.1	WT	WT	WT
T06E4.1	WT	WT	ZK1055.1	WT	WT	Phe	*
T07C4.2	WT	WT	T07C4.6	Phe	Phe	Phe	*
T07C4.4	WT	WT	T22G5.7	WT	WT	WT
T07D4.1	WT	WT	T23C6.5	WT	WT	WT
T08D10.2	WT	WT	Y40B1B.6	WT	WT	WT
T10B10.4	WT	WT	ZK185.3	WT	WT	WT
T10H4.10	WT	WT	T10H4.11	WT	WT	WT
T11F1.2	WT	WT	T11F1.6	WT	WT	WT
T12A2.10	WT	WT	T12A2.9	WT	WT	WT
T12B5.10	WT	WT	T12B5.8	WT	WT	WT
T13A10.10	WT	WT	Y53H1C.1	WT	WT	WT
T13B5.5	WT	WT	T13B5.6	WT	WT	WT
T13F2.1	WT	WT	W08D2.4	Phe	Phe	Phe	*
T13F3.2	WT	WT	T13F3.3	WT	WT	WT
T14G10.3	WT	WT	T14G10.4	WT	WT	WT
T14G10.6	WT	WT	T23D8.2	WT	WT	WT
T14G11.3	WT	WT	W06H3.1	WT	WT	WT
T16H12.8	WT	WT	Y73C8C.9	WT	WT	WT
T18D3.3	WT	WT	Y39E4A.2	WT	WT	WT
T19D12.10	WT	WT	T19D12.9	WT	WT	WT
T19H12.4	WT	WT	T19H12.5	WT	WT	WT
T20B5.1	Phe	Phe	Y105E8A.9	Phe	Phe	Phe
T20H4.2	WT	WT	Y22D7AL.16	WT	WT	WT
T21C9.11	WT	WT	T21C9.13	WT	WT	WT
T21G5.5	Phe	Phe	T23G11.3	Phe	Phe	Phe
T22A3.4	WT	WT	ZC8.3	WT	WT	WT
T22C8.3	WT	WT	T22C8.4	WT	WT	WT
T22H6.3	WT	WT	T22H6.4	WT	WT	WT
T23B12.5	WT	WT	Y11D7A.9	Phe	Phe	Phe
T23G11.7	WT	WT	Y34B4A.2	WT	WT	WT
T23G4.3	WT	WT	Y87G2A.7	WT	WT	WT
T23G5.5	WT	WT	Y54E10BR.7	Phe	WT	Phe
T24A6.10	WT	WT	T24A6.13	WT	WT	WT
T24D5.1	WT	WT	T24D5.3	WT	WT	WT
T25E12.10	WT	WT	T25E12.7	WT	WT	WT
T25G3.4	WT	WT	Y50E8A.6	WT	WT	WT
T26H2.5	WT	WT	Y32B12A.1	WT	WT	WT
T27A1.5	WT	WT	Y43F4B.7	WT	WT	WT
T27E7.4	WT	WT	T27E7.9	WT	WT	WT
T27E9.5	WT	WT	ZC506.3	WT	WT	WT
T28F3.5	WT	WT	W09B6.1	Phe	Phe	Phe
W01C9.5	WT	WT	Y17G7B.6	WT	WT	WT
W02B12.2	WT	WT	W02B12.3	WT	WT	Phe	*
W02D3.5	WT	WT	W02D3.7	WT	Phe	WT
W02D7.4	WT	WT	W02D7.5	WT	WT	WT
W03G1.7	WT	WT	ZK455.4	WT	WT	WT
W04A8.3	WT	WT	W04A8.5	WT	WT	WT
W04C9.1	WT	Phe	ZK484.2	WT	WT	WT
W04D2.2	WT	WT	Y5H2B.7	WT	WT	WT
W06D4.6	WT	WT	Y116A8C.13	WT	WT	WT
Y113G7B.6	WT	WT	Y113G7B.7	WT	WT	WT
Y11D7A.3	WT	WT	Y37A1A.2	WT	WT	WT
Y18D10A.10	WT	WT	Y18D10A.12	Phe	WT	Phe
Y22F5A.4	WT	WT	Y22F5A.5	WT	WT	WT
Y23H5A.4	WT	WT	Y48B6A.5	WT	WT	WT
Y24F12A.1	WT	WT	Y37H2A.1	WT	WT	WT
Y26D4A.6	WT	WT	Y53H1A.3	WT	WT	WT
Y38E10A.15	WT	WT	Y38E10A.16	WT	WT	WT
Y38H6C.21	WT	WT	ZK697.1	WT	WT	WT
Y39A3CL.5	WT	WT	Y77E11A.11	WT	WT	WT
Y43F4B.4	WT	WT	Y77E11A.13	Phe	Phe	Phe	*
Y43F8A.5	WT	WT	Y4C6B.5	WT	WT	WT
Y44A6B.1	WT	WT	Y44A6B.2	WT	WT	WT
Y47G6A.12	Phe	Phe	ZK430.5	WT	WT	Phe
Y48G10A.3	WT	WT	ZK1073.1	WT	WT	WT
Y49E10.3	WT	WT	Y75B8A.30	Phe	WT	Phe
Y53G8B.1	WT	WT	Y71F9AL.5	WT	WT	WT
Y55B1AR.3	WT	WT	Y55B1AR.4	WT	WT	WT
Y57A10A.10	WT	WT	Y57A10A.28	WT	WT	WT
Y57G11C.5	WT	WT	Y73F8A.20	WT	WT	WT
Y65B4BL.5	WT	WT	Y76A2B.3	WT	WT	WT
Y69H2.10	WT	WT	Y69H2.3	WT	WT	WT
Y6B3B.5	WT	WT	ZK430.2	WT	WT	WT
Y71F9B.4	Phe	Phe	ZK593.7	Phe	Phe	Phe
Y71G12B.14	Phe	Phe	ZK652.1	Phe	Phe	Phe
Y73C8C.2	WT	WT	ZK896.7	WT	WT	WT
Y73F4A.2	WT	WT	Y73F4A.3	WT	WT	WT
Y75B8A.27	WT	Phe	Y75B8A.28	WT	WT	WT
Y82E9BR.1	WT	WT	Y82E9BR.17	WT	WT	WT
Y87G2A.5	Phe	Phe	ZC513.4	Phe	Phe	Phe
ZC142.1	WT	WT	ZC142.2	WT	WT	WT
ZC204.11	WT	WT	ZC204.3	WT	WT	WT
ZC334.2	WT	WT	ZC334.3	WT	WT	WT
ZC412.3	WT	WT	ZC412.4	WT	WT	WT
ZC449.1	WT	WT	ZC449.2	WT	WT	WT
ZK1025.4	WT	WT	ZK1025.7	WT	WT	WT
ZK112.1	WT	WT	ZK688.6	WT	WT	WT
ZK1225.4	WT	WT	ZK1225.5	WT	WT	WT
ZK1320.2	WT	WT	ZK1320.3	WT	WT	WT
ZK1321.3	WT	WT	ZK525.2	WT	WT	WT
ZK262.6	WT	WT	ZK262.7	WT	WT	WT
ZK550.5	Phe	WT	ZK550.6	WT	WT	Phe
ZK742.3	WT	WT	ZK742.4	WT	WT	WT
ZK930.2	Phe	WT	ZK930.3	Phe	Phe	Phe
